# Supplementary material for: Genomic Features of Rickettsia heilongjiangensis Revealed by Intraspecies Comparison and Detailed Comparison With Rickettsia japonica
Source: Front Microbiol. 2019 Dec 6;10:2787. doi: 10.3389/fmicb.2019.02787 (PMC6908463; doi:10.3389/fmicb.2019.02787)
Supplement: Supplementary file 1 [file Data_Sheet_1.xlsx]

## Sheet: Supplementary Table 1
Supplementary Table 1. Sequence statuses of 4 isolates sequenced in this study
Isolate	Sequencer	Total reads*	Trimmed reads	Unmapped reads	Assembler
Sendai-29	454GS FLX Titanium	SE: 354,422 PE: 32,214 x2	N/A	N/A	GS Assembler (ver2.3)
Sendai-58	MiSeq	PE: 2,871,362 x2	2,766,238 x2	575,384 x2	Platanus_B (ver1.10)
HCN-13	MiSeq	PE: 32,643,063 x2	30,859,116 x2	95,530 x2	Platanus_B (ver1.10)
CH8-1	MiSeq	PE: 6,391,681 x2	6,313,311 x2	473,421 x2	Platanus_B (ver1.10)
*SE: single-end read, PE: paired-end read

## Sheet: Supplementary Table 2
Supplementary Table 2. Comparison of the entire CDS sets between R. heilongjiangjensis and R. japonica
(CDS nos. : _P0000 ; identified by Prokka, _M0000 ; identified by manual correction)
R. heilongjiangensis					R. japonica
CDS No.	length (aa)	start	end	strand	CDS No.	length (aa)	start	end	strand	blastp-identity	coverage (RH)	coverage (RJ)	conservation of CDS in both strains	note (not conserved)	functional annotation
RHS29_P0001	273	396	1217	+	RJYHM_P0001	273	1	822	+	0.99	1	1	Y
RHS29_P0002	113	1300	1641	+	RJYHM_P0002	105	928	1245	+	1	0.929204	1	Y
RHS29_P0003	249	1652	2401	+	RJYHM_P0003	249	1256	2005	+	1	1	1	Y
RHS29_P0004	258	2402	3178	+	RJYHM_P0004	258	2006	2782	+	0.99	1	1	Y
RHS29_P0005	1032	3175	6273	+	RJYHM_P0005	1010	2779	5811	+	0.97	1	1	Y
RHS29_P0006	97	6292	6585	-	RJYHM_P0006	97	5830	6123	-	0.97	1	1	Y
RHS29_P0007	264	6887	7681	-	RJYHM_P0007	264	6425	7219	-	1	1	1	Y
RHS29_P0008	145	7689	8126	-	RJYHM_P0008	145	7227	7664	-	0.99	1	1	Y
RHS29_P0009	346	8316	9356	-	RJYHM_P0009	346	7854	8894	-	0.99	1	1	Y
RHS29_P0010	31	9834	9929	+	absent									DNA sequence ; conserved [RJ]	hypothetical protein
RHS29_P0011	64	10223	10417	+	RJYHM_P0010	64	9760	9954	+	1	1	1	Y
RHS29_P0012	145	10374	10811	+	RJYHM_P0011	145	9911	10348	+	0.98	1	1	Y
RHS29_P0013	70	11291	11503	+	absent									DNA sequence ; conserved [RJ]	hypothetical protein
absent					RJYHM_P0012	49	11838	11987	-					DNA sequence ; absent [RH]	hypothetical protein
RHS29_P0015	331	13058	14053	+	RJYHM_P0014	331	12947	13942	+	0.99	1	1	Y
RHS29_P0016	307	14071	14994	+	RJYHM_P0015	80	13960	14202	+	1	0.257329	0.9875		Split [RJ]	hypothetical protein
					RJYHM_P0016	199	14283	14882	+	0.99	0.648208	1
absent					RJYHM_P0017	51	14967	15122	+					DNA sequence ; conserved [RH]	hypothetical protein
RHS29_P0017	143	15338	15769	-	RJYHM_P0018	143	15226	15657	-	0.99	1	1	Y
RHS29_P0018	317	15757	16710	-	RJYHM_P0019	317	15645	16598	-	0.99	1	1	Y
RHS29_P0019	435	16707	18014	-	RJYHM_P0020	436	16595	17905	-	0.99	1	1	Y
RHS29_P0020	270	18495	19307	-	RJYHM_P0021	270	18386	19198	-	0.94	1	1	Y
RHS29_P0021	1887	20277	25940	+	RJYHM_P0022	2261	20167	26952	+				Y	Low overall sequence identity due to variation in tandem repeats	autotransporter domain containing protein, Sca1
RHS29_P0023	105	26308	26625	+	RJYHM_P0024	105	27320	27637	+	0.98	1	1	Y
RHS29_P0024	52	26639	26797	+	RJYHM_P0025	52	27651	27809	+	0.96	1	1	Y
RHS29_P0025	42	26811	26939	+	RJYHM_P0026	58	27823	27999	+	1	0.738095	0.534483		Split [RH]	hypothetical protein
RHS29_P0026	39	26914	27033	+						0.96	0.615385	0.413793
RHS29_P0027	100	27511	27813	+	RJYHM_P0027	115	28478	28825	+	0.94	0.97	0.843478	Y
RHS29_P0028	47	28199	28342	+	RJYHM_P0028	46	29211	29351	+	1	0.978723	1	Y
RHS29_P0029	67	28518	28721	+	RJYHM_P0029	70	29530	29742	+	1	1	0.957143	Y
absent					RJYHM_P0030	69	29760	29969	+					DNA sequence ; conserved [RH]	hypothetical protein
RHS29_P0030	55	28881	29048	+	absent									DNA sequence ; conserved [RJ]	hypothetical protein
absent					RJYHM_P0031	58	30206	30382	+					DNA sequence ; conserved [RH]	hypothetical protein
RHS29_P0031	164	29395	29889	-	RJYHM_P0032	164	30411	30905	-	0.99	1	1	Y
RHS29_P0032	157	29889	30362	-	RJYHM_P0033	157	30905	31378	-	0.99	1	1	Y
RHS29_P0033	74	30381	30605	-	RJYHM_P0034	74	31397	31621	-	0.99	1	1	Y
RHS29_P0034	242	30801	31529	-	RJYHM_P0035	242	31817	32545	-	1	1	1	Y
RHS29_P0035	87	31534	31797	-	RJYHM_P0036	87	32550	32813	-	0.98	1	1	Y
RHS29_P0036	275	31915	32742	-	RJYHM_P0037	278	32923	33759	-	0.99	0.992727	0.982014	Y
RHS29_P0037	173	32906	33427	+	RJYHM_P0038	173	33923	34444	+	1	1	1	Y
RHS29_P0038	534	33664	35268	-	RJYHM_P0039	534	34689	36293	-	1	1	1	Y
RHS29_P0039	57	35394	35567	+	RJYHM_P0040	57	36419	36592	+	0.95	1	1	Y
RHS29_P0040	360	35562	36644	-	RJYHM_P0041	360	36587	37669	-	0.99	1	1	Y
RHS29_P0041	100	36668	36970	-	RJYHM_P0042	100	37693	37995	-	0.96	1	1	Y
RHS29_P0042	81	36975	37220	-	RJYHM_P0043	81	38000	38245	-	1	1	1	Y
RHS29_P0043	164	37295	37789	-	RJYHM_P0044	164	38320	38814	-	0.99	1	1	Y
RHS29_P0044	161	37786	38271	-	RJYHM_P0045	95	39011	39298	-	0.93	0.590062	0.978947		Truncated [RJ]	hypothetical protein
RHS29_P0045	69	38865	39074	-	RJYHM_P0046	209	39475	40104	-	0.97	0.927536	0.30622		Truncated [RH]	2-amino-4-hydroxy-6-hydroxymethyldihydropteridine, partial
RHS29_P0046	222	39538	40206	-	RJYHM_P0047	222	40568	41236	-	0.99	1	1	Y
RHS29_P0047	287	40299	41162	-	RJYHM_P0048	227	41308	41991	-	0.99	0.780488	0.986784		Truncated [RJ]	hypothetical protein
RHS29_P0048	90	41584	41856	-	RJYHM_P0049	91	42413	42688	-	0.97	1	0.989011	Y
absent					RJYHM_P0050	111	43017	43352	-					DNA sequence ; absent [RH]	hypothetical protein
RHS29_P0049	38	42082	42198	-	RJYHM_P0051	159	43328	43807	-	1	1	0.238994		Split [RH]	hypothetical protein
RHS29_P0050	80	42210	42452	-						0.98	1	0.503145
RHS29_P0051	198	42647	43243	+	RJYHM_P0052	198	44002	44598	+	1	1	1	Y
RHS29_P0052	189	43254	43823	-	RJYHM_P0053	189	44609	45178	-	0.99	1	1	Y
RHS29_P0053	222	43897	44565	+	RJYHM_P0054	222	45252	45920	+	0.99	1	1	Y
RHS29_P0054	203	45096	45707	+	RJYHM_P0055	292	46452	47330	+	0.98	1	0.695205		Split [RH]	hypothetical protein
RHS29_P0055	109	45646	45975	+						1	0.807339	0.30137
RHS29_P0056	100	45959	46261	+	RJYHM_P0056	100	47314	47616	+	0.98	1	1	Y
RHS29_P0057	482	46576	48024	+	RJYHM_P0057	41	48146	48271	+	1	0.0850622	1		Split [RJ]	cell surface antigen-like protein Sca10, partial
					RJYHM_P0058	155	48419	48886	+	0.91	0.315353	1
					RJYHM_P0059	159	48874	49353	+	0.98	0.327801	0.993711
RHS29_P0058	440	48208	49530	-	RJYHM_P0060	440	49537	50859	-	0.99	1	1	Y
absent					RJYHM_P0061	75	50931	51158	+					DNA sequence ; conserved [RH]	hypothetical protein
RHS29_P0059	97	49547	49840	-	absent									DNA sequence ; conserved [RJ]	hypothetical protein
RHS29_P0060	228	50033	50719	-	RJYHM_P0062	107	51361	51684	-	0.99	0.469298	1	Y
RHS29_P0061	74	50679	50903	-	RJYHM_P0063	74	51784	52008	-	1	1	1	Y
absent					RJYHM_P0064	31	52399	52494	-					DNA sequence ; conserved [RH]	hypothetical protein
RHS29_P0062	162	51533	52021	-	RJYHM_P0065	100	52521	52823	-	0.86	0.3	0.49		Truncated [RJ]	SDR family oxidoreductase, partial
RHS29_P0063	56	52126	52296	-	absent									DNA sequence ; conserved [RJ]	hypothetical protein
RHS29_P0064	37	52341	52454	-	RJYHM_P0066	37	53018	53131	-	0.95	1	1	Y
RHS29_P0065	193	52502	53083	-	RJYHM_P0067	193	53179	53760	-	0.99	1	1	Y
RHS29_P0066	179	53394	53933	-	RJYHM_P0068	197	54071	54664	-	0.9	1	1	Y
RHS29_P0067	857	54219	56792	+	RJYHM_P0069	857	54950	57523	+	0.99	1	1	Y
RHS29_P0068	163	57033	57524	-	RJYHM_P0070	163	57745	58236	-	1	1	1	Y
RHS29_P0069	344	57651	58685	-	RJYHM_P0071	352	58339	59397	-	0.99	1	0.977273	Y
RHS29_P0070	396	58869	60059	-	RJYHM_P0072	396	59581	60771	-	1	1	1	Y
RHS29_P0071	128	60196	60582	-	RJYHM_P0073	128	60904	61290	-	0.98	1	1	Y
RHS29_P0072	78	60600	60836	-	RJYHM_P0074	38	61308	61424	-	0.97	0.487179	1		Truncated [RJ]	hypothetical protein
RHS29_P0073	121	61022	61387	+	RJYHM_P0075	121	61722	62087	+	1	1	1	Y
RHS29_P0074	95	61412	61699	+	RJYHM_P0076	95	62112	62399	+	0.99	1	1	Y
RHS29_P0075	171	61711	62226	+	RJYHM_P0077	171	62411	62926	+	1	1	1	Y
RHS29_P0076	535	62524	64131	+	RJYHM_P0078	535	63232	64839	+	0.99	1	1	Y
RHS29_P0077	637	64237	66150	+	RJYHM_P0079	637	64945	66858	+	0.99	0.99843	0.99843	Y
RHS29_P0078	91	66168	66443	+	RJYHM_P0080	91	66876	67151	+	0.98	1	1	Y
RHS29_P0079	104	66588	66902	+	RJYHM_P0081	104	67296	67610	+	1	1	1	Y
RHS29_P0080	261	67240	68025	+	RJYHM_P0082	261	68260	69045	+	0.99	1	1	Y
RHS29_P0081	44	68099	68233	+	RJYHM_P0083	42	69119	69247	+	0.9	0.931818	0.97619	Y
RHS29_P0082	406	68575	69795	-	RJYHM_P0084	406	69596	70816	-	0.99	1	1	Y
RHS29_P0083	259	69774	70553	-	RJYHM_P0085	259	70795	71574	-	0.99	1	1	Y
RHS29_P0084	387	70798	71961	+	RJYHM_P0086	387	71819	72982	+	0.99	1	1	Y
RHS29_P0085	560	72152	73834	+	RJYHM_P0087	560	73165	74847	+	1	1	1	Y
RHS29_P0086	181	73834	74379	+	RJYHM_P0088	181	74855	75400	+	1	1	1	Y
RHS29_P0087	186	74393	74953	+	RJYHM_P0089	185	75414	75971	+	0.98	1	1	Y
RHS29_P0088	127	75110	75493	-	RJYHM_P0090	127	76140	76523	-	0.98	1	1	Y
RHS29_P0089	83	75718	75969	+	RJYHM_P0091	83	76743	76994	+	1	1	1	Y
RHS29_P0090	49	76200	76349	+	RJYHM_P0092	49	77219	77368	+	0.98	1	1	Y
RHS29_P0091	157	76451	76924	+	RJYHM_P0093	157	77470	77943	+	0.97	1	1	Y
RHS29_P0092	122	76939	77307	+	RJYHM_P0094	97	77958	78251	+	1	0.795082	1		Truncated [RJ]	hypothetical protein
RHS29_P0093	35	77414	77521	+	RJYHM_P0095	35	78434	78541	+	1	1	1	Y
RHS29_P0094	224	77715	78389	-	RJYHM_P0096	224	78735	79409	-	0.99	1	1	Y
RHS29_P0095	498	78589	80085	+	RJYHM_P0097	498	79611	81107	+	0.99	1	1	Y
RHS29_P0096	431	80325	81620	+	RJYHM_P0098	431	81347	82642	+	0.99	1	1	Y
RHS29_P0097	140	81645	82067	+	RJYHM_P0099	140	82667	83089	+	0.99	1	1	Y
RHS29_P0098	622	82071	83939	+	RJYHM_P0100	622	83093	84961	+	0.99	1	1	Y
RHS29_P0099	191	83923	84498	+	RJYHM_P0101	191	84945	85520	+	0.98	1	1	Y
RHS29_P0100	255	84495	85262	+	RJYHM_P0102	255	85517	86284	+	1	1	1	Y
RHS29_P0101	286	85249	86109	+	RJYHM_P0103	286	86271	87131	+	0.99	1	1	Y
RHS29_P0102	31	86158	86253	+	RJYHM_P0104	31	87180	87275	+	0.97	1	1	Y
RHS29_P0103	555	86277	87944	+	RJYHM_P0105	555	87299	88966	+	0.99	1	1	Y
RHS29_P0104	105	87947	88264	+	RJYHM_P0106	105	88969	89286	+	1	1	1	Y
RHS29_P0105	274	88300	89124	+	RJYHM_P0107	274	89322	90146	+	1	1	1	Y
RHS29_M001	40	89611	89733	+	RJYHM_P0108	40	90634	90756	+	1	1	1	Y
RHS29_P0106	116	89818	90168	+	RJYHM_P0109	116	90841	91191	+	0.97	1	1	Y
RHS29_P0107	68	90143	90349	+	RJYHM_P0110	68	91166	91372	+	1	1	1	Y
RHS29_P0108	75	90398	90625	+	RJYHM_P0111	75	91421	91648	+	0.96	1	1	Y
RHS29_P0109	37	90666	90779	+	RJYHM_P0112	37	91695	91808	+	0.97	1	1	Y
RHS29_P0110	110	90906	91238	-	RJYHM_P0113	110	91932	92264	-	0.99	1	1	Y
RHS29_P0111	384	91470	92624	+	RJYHM_P0114	384	92496	93650	+	0.99	1	1	Y
RHS29_P0112	576	92738	94468	+	RJYHM_P0115	576	93800	95530	+	0.99	1	1	Y
RHS29_P0113	224	94641	95315	+	RJYHM_P0116	224	95703	96377	+	1	1	1	Y
RHS29_P0114	737	95506	97719	+	RJYHM_P0117	737	96568	98781	+	0.99	1	1	Y
absent					RJYHM_P0118	70	98930	99142	-					DNA sequence ; conserved partially (63.8%) [RH]	hypothetical protein
RHS29_P0115	438	98174	99490	-	RJYHM_P0119	438	99987	101303	-	0.99	1	1	Y
RHS29_P0116	188	99774	100340	+	RJYHM_P0120	188	101589	102155	+	0.99	1	1	Y
RHS29_P0117	152	100386	100844	+	RJYHM_P0121	152	102198	102656	+	0.99	1	1	Y
RHS29_P0118	237	101069	101782	+	RJYHM_P0122	237	102881	103594	+	0.99	1	1	Y
RHS29_P0119	273	101786	102607	+	RJYHM_P0123	273	103598	104419	+	0.99	1	1	Y
RHS29_P0120	186	102926	103486	-	RJYHM_P0124	186	104738	105298	-	0.99	1	1	Y
RHS29_P0121	465	103541	104938	-	RJYHM_P0125	465	105353	106750	-	0.99	1	1	Y
RHS29_P0122	244	105076	105810	-	RJYHM_P0126	244	106888	107622	-	0.98	1	1	Y
RHS29_P0123	294	105965	106849	+	RJYHM_P0127	294	107777	108661	+	0.99	1	1	Y
RHS29_P0124	418	106836	108092	+	RJYHM_P0128	418	108648	109904	+	0.99	1	1	Y
RHS29_P0126	100	108911	109213	+	RJYHM_P0130	100	110737	111039	+	1	1	1	Y
RHS29_P0127	1878	110145	115781	-	RJYHM_P0131	1822	111977	117445	-	0.91	1	1	Y
RHS29_P0128	459	116013	117392	+	RJYHM_P0132	459	117677	119056	+	0.99	1	1	Y
RHS29_P0129	295	117638	118525	+	RJYHM_P0133	295	119302	120189	+	0.99	1	1	Y
RHS29_P0130	309	118709	119638	+	RJYHM_P0134	309	120377	121306	+	1	1	1	Y
RHS29_P0131	93	120112	120393	+	RJYHM_P0135	244	121779	122513	+	0.99	1	0.381148		Differently split in [RH] and [RJ]	hypothetical protein
RHS29_P0132	207	120421	121044	+			121779	122513	+	1	0.681159	0.577869
					RJYHM_P0136	58	122535	122711	+	0.97	0.28	1
RHS29_P0133	464	121148	122542	-	RJYHM_P0137	464	122815	124209	-	0.99	1	1	Y
RHS29_P0134	218	122539	123195	-	RJYHM_P0138	218	124206	124862	-	1	1	1	Y
RHS29_P0135	401	123346	124551	-	RJYHM_P0139	401	125013	126218	-	0.99	1	1	Y
RHS29_P0136	87	124611	124874	-	RJYHM_P0140	87	126278	126541	-	1	1	1	Y
RHS29_P0137	83	124867	125118	-	RJYHM_P0141	83	126534	126785	-	1	1	1	Y
RHS29_P0138	334	125258	126262	+	RJYHM_P0142	334	126925	127929	+	0.99	1	1	Y
RHS29_P0139	251	126267	127022	+	RJYHM_P0143	251	127934	128689	+	0.99	1	1	Y
RHS29_P0140	199	127042	127641	+	RJYHM_P0144	199	128709	129308	+	0.99	1	1	Y
RHS29_P0141	95	127866	128153	+	RJYHM_P0145	95	129533	129820	+	0.96	1	1	Y
RHS29_P0142	92	128451	128729	+	RJYHM_P0146	92	130118	130396	+	1	1	1	Y
RHS29_P0143	355	128874	129941	+	RJYHM_P0147	355	130541	131608	+	0.99	1	1	Y
RHS29_P0144	259	130098	130877	+	RJYHM_P0148	259	131765	132544	+	1	1	1	Y
RHS29_P0145	251	131030	131785	+	RJYHM_P0149	251	132697	133452	+	1	1	1	Y
RHS29_P0146	82	131787	132035	+	RJYHM_P0150	82	133454	133702	+	0.98	1	1	Y
RHS29_P0147	55	132113	132280	-	absent									DNA sequence ; conserved [RJ]	hypothetical protein
RHS29_P0148	94	132231	132515	-	RJYHM_P0151	38	134058	134174	-	0.97	0.404255	1		Truncated [RJ]	hypothetical protein
RHS29_P0149	99	132721	133020	-	RJYHM_P0152	81	134380	134625	-	1	0.707071	0.864198		Truncated [RJ]	hypothetical protein
RHS29_P0150	125	133202	133579	-	RJYHM_P0153	165	134742	135239	-	0.98	1	0.757576		Truncated [RH]	hypothetical protein
RHS29_P0151	42	133762	133890	-	RJYHM_P0154	42	135301	135429	-	0.98	1	1	Y
RHS29_P0152	56	133999	134169	-	absent									DNA sequence ; conserved [RJ]	hypothetical protein
RHS29_P0153	97	134491	134784	+	RJYHM_P0155	97	136030	136323	+	0.99	1	1	Y
RHS29_P0154	78	134781	135017	+	RJYHM_P0156	78	136320	136556	+	0.99	1	1	Y
RHS29_P0156	212	135396	136034	+	RJYHM_P0158	212	136935	137573	+	1	1	1	Y
RHS29_P0157	307	135982	136905	+	RJYHM_P0159	307	137521	138444	+	1	1	1	Y
RHS29_P0158	95	136918	137205	+	RJYHM_P0160	95	138457	138744	+	1	1	1	Y
RHS29_P0159	805	137421	139838	+	RJYHM_P0161	805	138960	141377	+	0.99	1	1	Y
RHS29_P0160	1000	139956	142958	+	RJYHM_P0162	1000	141495	144497	+	0.99	1	1	Y
RHS29_P0161	671	142945	144960	+	RJYHM_P0163	671	144484	146499	+	0.99	1	1	Y
RHS29_P0162	966	144967	147867	+	RJYHM_P0164	966	146506	149406	+	0.99	1	1	Y
RHS29_M002	31	147939	148034	+	RJYHM_P0165	31	149478	149573	+	0.99	1	1	Y
RHS29_P0163	891	148039	150714	+	RJYHM_P0166	891	149578	152253	+	0.99	1	1	Y
RHS29_P0164	1153	150867	154328	+	RJYHM_P0167	1153	152406	155867	+	0.99	1	1	Y
RHS29_P0165	62	154392	154580	+	absent									DNA sequence ; conserved [RJ]	hypothetical protein
RHS29_P0166	49	154897	155046	+	RJYHM_P0168	349	156437	157486	+	0.91	0.938776	0.131805		Split [RH]	phosphate acetyltransferase
RHS29_P0167	267	155058	155861	+						0.97	1	0.762178
RHS29_P0168	46	155861	156001	+	absent									DNA sequence ; conserved [RJ]	acetate kinase, partial
RHS29_P0169	98	156049	156345	+	RJYHM_P0169	98	157674	157970	+	0.98	1	1	Y		acetate kinase, partial
RHS29_P0170	150	156423	156875	+	RJYHM_P0170	117	158149	158502	+	1	0.78	1		Truncated [RJ]	acetate kinase, partial
RHS29_P0171	36	157126	157236	+	RJYHM_P0171	36	158753	158863	+	0.97	1	1	Y
RHS29_P0172	50	157236	157388	+	absent									DNA sequence ; conserved [RJ]	hypothetical protein
RHS29_P0173	32	157432	157530	+	absent									DNA sequence ; conserved [RJ]	hypothetical protein
RHS29_P0174	234	157582	158286	+	RJYHM_P0172	234	159208	159912	+	0.99	1	1	Y
RHS29_P0175	138	158304	158720	+	RJYHM_P0173	138	159930	160346	+	1	1	1	Y
RHS29_P0176	78	158890	159126	-	RJYHM_P0174	78	160516	160752	-	1	1	1	Y
RHS29_P0177	308	159199	160125	+	RJYHM_P0175	308	160826	161752	+	1	1	1	Y
RHS29_P0178	421	160290	161555	+	RJYHM_P0176	418	161917	163173	+	0.99	0.990499	0.997608	Y
RHS29_P0179	266	161737	162537	+	RJYHM_P0177	266	163365	164165	+	0.99	1	1	Y
RHS29_P0180	227	162537	163220	+	RJYHM_P0178	227	164165	164848	+	0.98	1	1	Y
RHS29_P0181	344	163213	164247	+	RJYHM_P0179	344	164841	165875	+	0.99	1	1	Y
RHS29_P0182	157	164365	164838	+	RJYHM_P0180	157	165992	166465	+	0.99	1	1	Y
RHS29_P0183	230	164840	165532	+	RJYHM_P0181	230	166467	167159	+	0.99	1	1	Y
RHS29_P0184	129	165513	165902	-	RJYHM_P0182	129	167140	167529	-	0.99	1	1	Y
RHS29_P0185	101	165883	166188	-	RJYHM_P0183	101	167510	167815	-	0.99	1	1	Y
RHS29_P0186	348	166193	167239	-	RJYHM_P0184	348	167820	168866	-	0.99	1	1	Y
RHS29_P0187	319	167236	168195	-	RJYHM_P0185	319	168863	169822	-	0.99	1	1	Y
RHS29_P0188	346	168301	169341	+	RJYHM_P0186	346	169927	170967	+	0.99	1	1	Y
RHS29_P0189	286	169422	170282	+	RJYHM_P0187	286	171048	171908	+	1	1	1	Y
RHS29_P0190	508	170320	171846	+	RJYHM_P0188	508	171946	173472	+	0.99	1	1	Y
RHS29_P0191	247	172023	172766	+	RJYHM_P0189	247	173649	174392	+	1	1	1	Y
RHS29_P0192	124	172933	173307	+	RJYHM_P0190	124	174558	174932	+	1	1	1	Y
RHS29_P0193	125	173452	173829	+	RJYHM_P0191	125	175077	175454	+	1	1	1	Y
RHS29_P0194	596	173973	175763	+	RJYHM_P0192	596	175599	177389	+	0.99	1	1	Y
RHS29_P0195	218	175897	176553	+	RJYHM_P0193	218	177523	178179	+	0.99	1	1	Y
RHS29_P0196	129	176714	177103	+	RJYHM_P0194	129	178341	178730	+	0.99	1	1	Y
RHS29_P0197	160	177130	177612	+	RJYHM_P0195	160	178757	179239	+	1	1	1	Y
RHS29_P0198	699	177624	179723	+	RJYHM_P0196	699	179251	181350	+	0.99	1	1	Y
RHS29_P0200	66	180144	180344	+	RJYHM_P0198	66	181771	181971	+	1	1	1	Y
RHS29_P0201	192	180360	180938	+	RJYHM_P0199	192	181987	182565	+	0.99	1	1	Y
RHS29_P0202	145	181209	181646	+	RJYHM_P0200	145	182836	183273	+	0.99	1	1	Y
RHS29_P0203	239	181652	182371	+	RJYHM_P0201	239	183279	183998	+	1	1	1	Y
RHS29_P0204	169	182482	182991	+	RJYHM_P0202	169	184109	184618	+	0.99	1	1	Y
RHS29_P0205	142	183097	183525	+	RJYHM_P0203	142	184724	185152	+	0.99	1	1	Y
RHS29_P0206	1373	184464	188585	+	RJYHM_P0204	1373	186091	190212	+	0.99	1	1	Y
RHS29_P0207	1372	188845	192963	+	RJYHM_P0205	1372	190454	194572	+	1	1	1	Y
RHS29_P0208	391	193363	194538	-	RJYHM_P0206	391	194971	196146	-	0.97	1	1	Y
RHS29_P0209	500	194704	196206	+	RJYHM_P0207	500	196313	197815	+	1	1	1	Y
RHS29_P0210	266	196425	197225	+	RJYHM_P0208	266	198034	198834	+	0.98	1	1	Y
RHS29_P0211	144	197308	197742	+	RJYHM_P0209	144	198917	199351	+	0.97	1	1	Y
RHS29_P0212	602	197836	199644	+	RJYHM_P0210	602	199445	201253	+	0.99	1	1	Y
RHS29_P0213	704	199887	202001	-	RJYHM_P0211	704	201495	203609	-	0.98	1	1	Y
RHS29_P0214	236	202385	203095	-	RJYHM_P0212	236	204003	204713	-	0.99	1	1	Y
RHS29_P0215	239	203169	203888	-	RJYHM_P0213	287	204787	205650	-	0.99	1	0.832753	Y
RHS29_P0216	159	204172	204651	-	RJYHM_P0214	159	205789	206268	-	1	1	1	Y
RHS29_P0217	241	204636	205361	-	RJYHM_P0215	241	206253	206978	-	0.99	1	1	Y
RHS29_P0218	483	205618	207069	-	RJYHM_P0216	483	207235	208686	-	0.99	1	1	Y
RHS29_P0219	493	207072	208553	-	RJYHM_P0217	493	208689	210170	-	0.99	1	1	Y
RHS29_P0220	100	208556	208858	-	RJYHM_P0218	100	210173	210475	-	0.98	1	1	Y
absent					RJYHM_P0219	57	210657	210830	-					DNA sequence ; absent [RH]	hypothetical protein
RHS29_P0221	186	209082	209642	-	RJYHM_P0220	186	211111	211671	-	1	1	1	Y
RHS29_P0222	242	209934	210662	-	RJYHM_P0221	242	211963	212691	-	1	1	1	Y
RHS29_P0223	107	210671	210994	-	RJYHM_P0222	107	212700	213023	-	1	1	1	Y
RHS29_P0224	519	210978	212537	-	RJYHM_P0223	515	213017	214564	-	0.99	0.990366	0.998058	Y
RHS29_P0225	67	212760	212963	+	RJYHM_P0224	67	214795	214998	+	1	1	1	Y
RHS29_P0226	61	213336	213521	-	RJYHM_P0225	61	215367	215552	-	1	1	1	Y
RHS29_P0227	101	213629	213939	-	RJYHM_P0226	43	215619	215750	-	1	0.28	0.65		Split [RJ]	hypothetical protein
					RJYHM_P0227	70	215750	215962	-	0.93	0.683168	0.985714
RHS29_P0228	73	213956	214177	-	RJYHM_P0228	74	215984	216208	-	0.97	1	1	Y
RHS29_P0230	768	214866	217172	-	RJYHM_P0230	768	216899	219205	-	0.99	1	1	Y
RHS29_P0231	357	217412	218485	-	RJYHM_P0231	357	219445	220518	-	1	1	1	Y
RHS29_P0232	156	218757	219227	+	RJYHM_P0232	156	220799	221269	+	0.99	1	1	Y
RHS29_P0233	227	219363	220046	+	RJYHM_P0233	227	221405	222088	+	1	1	1	Y
RHS29_P0234	353	220109	221170	-	RJYHM_P0234	353	222151	223212	-	0.99	1	1	Y
RHS29_P0235	314	221345	222289	+	RJYHM_P0235	314	223386	224330	+	0.98	1	1	Y
RHS29_P0236	146	222348	222788	-	RJYHM_P0236	146	224389	224829	-	1	1	1	Y
RHS29_P0237	93	222788	223069	-	RJYHM_P0237	93	224829	225110	-	0.99	1	1	Y
RHS29_P0238	243	223082	223813	+	RJYHM_P0238	243	225123	225854	+	1	1	1	Y
RHS29_P0239	92	223902	224180	-	RJYHM_P0239	92	225943	226221	-	1	1	1	Y
RHS29_P0240	1008	224386	227412	-	RJYHM_P0240	1008	226427	229453	-	0.99	1	1	Y
RHS29_P0241	110	227873	228205	+	RJYHM_P0241	138	229830	230246	+	1	1	0.8	Y
RHS29_P0242	269	228345	229154	+	RJYHM_P0242	269	230386	231195	+	0.98	1	1	Y
RHS29_P0243	449	229364	230713	+	RJYHM_P0243	449	231406	232755	+	0.99	1	1	Y
RHS29_P0244	74	230833	231057	-	absent									DNA sequence ; conserved [RJ]	hypothetical protein
RHS29_P0245	58	231414	231590	-	RJYHM_P0244	98	233455	233751	-	0.97	1	0.591837		Split [RH]	peptidase, partial
RHS29_P0246	41	231587	231712	-						0.95	0.902439	0.377551
RHS29_P0247	102	231929	232237	-	RJYHM_P0245	68	233968	234174	-	1	0.666667	1		Truncated [RJ]	hypothetical protein
RHS29_P0248	91	232304	232579	-	absent									DNA sequence ; conserved [RJ]	hypothetical protein
RHS29_P0249	195	232576	233163	-	RJYHM_P0246	61	234561	234746	-	0.967	0.31	1		Split [RJ]	hypothetical protein
					RJYHM_P0247	118	234792	235148	-	0.98	0.605128	1
RHS29_P0250	400	233470	234672	+	RJYHM_P0248	400	235456	236658	+	0.99	1	1	Y
RHS29_P0251	36	234669	234779	+	RJYHM_P0249	36	236655	236765	+	1	1	1	Y
RHS29_P0252	45	234727	234864	+	RJYHM_P0250	45	236713	236850	+	0.98	1	1	Y
RHS29_P0253	72	235014	235232	+	RJYHM_P0251	72	237000	237218	+	1	1	1	Y
RHS29_P0254	61	235635	235820	-	RJYHM_P0252	61	237622	237807	-	0.97	1	1	Y
RHS29_P0255	62	235834	236022	-	RJYHM_P0253	62	237821	238009	-	0.92	1	1	Y
RHS29_P0256	399	236562	237761	-	RJYHM_P0254	399	238546	239745	-	0.99	1	1	Y
RHS29_P0257	104	237802	238116	-	RJYHM_P0255	104	239786	240100	-	1	1	1	Y
RHS29_P0258	138	238119	238535	-	RJYHM_P0256	138	240103	240519	-	1	1	1	Y
RHS29_P0259	32	238559	238657	+	RJYHM_P0257	32	240543	240641	+	1	1	1	Y
RHS29_P0260	395	238706	239893	-	RJYHM_P0258	395	240690	241877	-	0.99	1	1	Y
RHS29_P0261	928	240058	242844	-	RJYHM_P0259	928	242042	244828	-	0.99	1	1	Y
RHS29_P0262	496	242981	244471	-	RJYHM_P0260	496	244965	246455	-	0.99	1	1	Y
RHS29_P0263	545	244537	246174	-	RJYHM_P0261	545	246632	248269	-	1	1	1	Y
RHS29_P0264	251	246182	246937	-	RJYHM_P0262	251	248277	249032	-	1	1	1	Y
RHS29_P0265	53	247189	247350	-	RJYHM_P0263	53	249284	249445	-	1	1	1	Y
RHS29_P0266	33	247307	247408	-	RJYHM_P0264	33	249402	249503	-	0.97	1	1	Y
RHS29_P0267	373	247487	248608	-	RJYHM_P0265	373	249582	250703	-	1	1	1	Y
RHS29_P0268	627	248737	250620	-	RJYHM_P0266	627	250832	252715	-	0.99	1	1	Y
RHS29_P0269	496	250684	252174	+	RJYHM_P0267	497	252779	254272	+	0.99	1	1	Y
absent					RJYHM_P0268	52	254386	254544	+					DNA sequence ; conserved [RH]	hypothetical protein
RHS29_P0270	97	252851	253144	-	RJYHM_P0269	115	254963	255310	-	0.92	1	0.852174	Y
RHS29_P0271	157	253297	253770	+	RJYHM_P0270	157	255480	255953	+	0.99	1	1	Y
RHS29_P0272	324	253778	254752	+	RJYHM_P0271	324	255961	256935	+	0.99	1	1	Y
RHS29_P0273	179	254897	255436	+	RJYHM_P0272	179	257070	257609	+	1	1	1	Y
RHS29_P0274	283	255974	256825	+	RJYHM_P0273	283	258158	259009	+	0.99	1	1	Y
RHS29_P0275	119	256981	257340	+	RJYHM_P0274	119	259165	259524	+	0.99	1	1	Y
RHS29_P0276	210	257775	258407	-	RJYHM_P0275	210	259960	260592	-	1	1	1	Y
RHS29_P0277	274	258483	259307	+	RJYHM_P0276	274	260668	261492	+	0.99	1	1	Y
RHS29_P0278	67	259761	259964	-	RJYHM_P0277	46	262008	262148	-	0.93	0.641791	0.934783		Truncated [RJ]	hypothetical protein
RHS29_P0279	218	260478	261134	-	RJYHM_P0278	213	262677	263318	-	0.97	0.977064	1	Y
RHS29_P0280	805	261149	263566	-	RJYHM_P0279	805	263333	265750	-	0.99	1	1	Y
RHS29_P0281	114	264121	264465	+	RJYHM_P0280	143	266286	266717	+	0.99	1	0.797203		Truncated [RH]	hypothetical protein
RHS29_P0282	114	264594	264938	+	RJYHM_P0281	114	266759	267103	+	0.97	1	1	Y
RHS29_P0283	73	264994	265215	+	RJYHM_P0282	89	267110	267379	+	0.99	1	0.820225	Y
RHS29_P0284	49	265227	265376	+	RJYHM_P0283	49	267391	267540	+	0.98	1	1	Y
RHS29_P0285	141	265373	265798	+	RJYHM_P0284	151	267537	267992	+	0.99	1	0.933775	Y
RHS29_P0286	63	266335	266526	+	RJYHM_P0285	121	268510	268875	+	1	0.698413	0.363636		Split [RH]	hypothetical protein
RHS29_P0287	71	266483	266698	+						0.99	1	0.586777
RHS29_P0288	60	266775	266957	+	RJYHM_P0286	129	268952	269341	+	1	1	0.465116		Truncated [RH]	hypothetical protein
RHS29_P0289	174	267123	267647	+	RJYHM_P0287	236	269301	270011	+	0.98	0.994253	0.733051		Truncated [RH]	hypothetical protein
RHS29_P0290	144	267808	268242	+	RJYHM_P0288	144	269986	270420	+	0.99	1	1	Y
RHS29_P0291	148	268738	269184	-	RJYHM_P0289	148	270916	271362	-	1	1	1	Y
RHS29_P0292	313	269194	270135	-	RJYHM_P0290	313	271372	272313	-	0.98	1	1	Y
RHS29_P0293	353	270150	271211	-	RJYHM_P0291	350	272328	273380	-	0.98	1	1	Y
RHS29_P0294	112	271224	271562	-	RJYHM_P0292	112	273393	273731	-	1	1	1	Y
RHS29_P0295	595	271627	273414	-	RJYHM_P0293	595	273796	275583	-	0.99	1	1	Y
RHS29_P0296	166	273405	273905	-	RJYHM_P0294	166	275574	276074	-	0.99	1	1	Y
RHS29_P0297	193	273967	274548	+	RJYHM_P0295	193	276136	276717	+	0.99	1	1	Y
RHS29_P0298	661	274572	276557	-	RJYHM_P0296	661	276741	278726	-	1	1	1	Y
RHS29_P0299	102	276628	276936	+	RJYHM_P0297	102	278797	279105	+	0.99	1	1	Y
RHS29_P0300	602	277068	278876	+	RJYHM_P0298	602	279237	281045	+	0.99	1	1	Y
RHS29_P0301	56	279361	279531	+	RJYHM_P0299	56	281519	281689	+	1	1	1	Y
RHS29_P0302	905	279900	282617	+	RJYHM_P0300	905	282058	284775	+	0.99	1	1	Y
RHS29_P0303	206	283129	283749	+	RJYHM_P0301	268	285222	286028	+	0.97	1	0.768657		Truncated [RH]	hypothetical protein
RHS29_P0304	40	283746	283868	+	RJYHM_P0301	268	285222	286028	+	1	1	0.149254		Truncated [RH]	hypothetical protein
RHS29_P0305	98	283913	284209	+	RJYHM_P0302	96	286073	286363	+	0.98	1	1	Y
RHS29_P0306	61	284571	284756	+	RJYHM_P0303	61	286725	286910	+	1	1	1	Y
RHS29_P0307	71	284783	284998	-	RJYHM_P0304	71	286937	287152	-	1	1	1	Y
RHS29_P0308	175	285211	285738	+	RJYHM_P0305	175	287364	287891	+	0.99	1	1	Y
RHS29_P0309	298	285750	286646	+	RJYHM_P0306	298	287903	288799	+	0.99	1	1	Y
RHS29_P0310	138	286825	287241	+	RJYHM_P0307	138	288981	289397	+	0.99	1	1	Y
RHS29_P0313	119	290967	291326	+	RJYHM_P0310	119	293201	293560	+	0.98	1	1	Y
RHS29_P0314	64	291447	291641	+	RJYHM_P0311	66	293675	293875	+	0.98	0.984375	0.954545	Y
RHS29_P0315	350	291689	292741	-	RJYHM_P0312	350	293923	294975	-	0.99	1	1	Y
RHS29_P0316	365	292956	294053	-	RJYHM_P0313	365	295190	296287	-	0.99	1	1	Y
RHS29_P0317	407	294221	295444	+	RJYHM_P0314	241	296526	297251	+	0.97	0.589681	0.995851		Split [RJ]	hypothetical protein
					RJYHM_P0315	78	297434	297670	+	1	0.19	1
RHS29_P0318	589	295512	297281	-	RJYHM_P0316	589	297738	299507	-	0.99	1	1	Y
RHS29_P0319	89	297462	297731	+	RJYHM_P0317	89	299688	299957	+	1	1	1	Y
RHS29_P0320	456	297886	299256	+	RJYHM_P0318	456	300112	301482	+	0.99	1	1	Y
RHS29_P0321	339	299264	300283	+	RJYHM_P0319	339	301490	302509	+	0.99	1	1	Y
RHS29_P0322	80	300485	300727	+	RJYHM_P0320	80	302711	302953	+	1	1	1	Y
RHS29_P0323	86	300738	300998	+	RJYHM_P0321	86	302964	303224	+	0.99	1	1	Y
RHS29_P0324	282	300991	301839	+	RJYHM_P0322	282	303217	304065	+	0.99	1	1	Y
RHS29_P0325	412	301916	303154	+	RJYHM_P0323	412	304142	305380	+	0.99	1	1	Y
RHS29_P0326	236	303308	304018	+	RJYHM_P0324	236	305534	306244	+	0.98	1	1	Y
RHS29_P0327	528	304247	305833	+	RJYHM_P0325	528	306473	308059	+	0.99	1	1	Y
RHS29_P0328	635	305929	307836	+	RJYHM_P0326	635	308155	310062	+	0.99	1	1	Y
absent					RJYHM_P0327	74	310147	310371	+					DNA sequence ; conserved [RH]	hypothetical protein
RHS29_P0329	113	308471	308812	+	RJYHM_P0328	61	310695	310880	+	0.93	0.530973	0.983607		Truncated [RJ]	hypothetical protein
RHS29_P0330	63	308868	309059	+	RJYHM_P0329	144	310852	311286	+	0.98	1	0.4375		Truncated [RH]	hypothetical protein
RHS29_P0331	45	309165	309302	+	RJYHM_P0330	84	311280	311534	+	0.89	1	0.559524		Truncated [RH]	hypothetical protein
RHS29_P0332	149	309586	310035	+	RJYHM_P0331	149	311818	312267	+	0.97	1	1	Y
RHS29_P0333	85	310082	310339	-	RJYHM_P0332	58	312395	312571	-	0.97	0.682353	1	Y
RHS29_P0334	60	310685	310867	-	RJYHM_P0333	60	312917	313099	-	0.98	1	1	Y
RHS29_P0335	137	311071	311484	-	RJYHM_P0334	137	313296	313709	-	0.99	1	1	Y
RHS29_P0336	220	311682	312344	-	RJYHM_P0335	295	313906	314793	-	0.98	0.959091	0.715254		Split [RH]	hypothetical protein
RHS29_P0337	87	312302	312565	-						1	0.942529	0.277966
RHS29_P0338	458	312874	314250	+	RJYHM_P0336	458	315102	316478	+	0.99	1	1	Y
RHS29_P0339	132	314252	314650	+	RJYHM_P0337	132	316480	316878	+	1	1	1	Y
absent					RJYHM_P0338	72	316887	317105	+					DNA sequence ; conserved [RH]	hypothetical protein
RHS29_P0340	579	314867	316606	+	RJYHM_P0339	579	317095	318834	+	0.98	1	1	Y
RHS29_P0341	662	316816	318804	+	RJYHM_P0340	662	319044	321032	+	0.99	1	1	Y
RHS29_P0342	456	318933	320303	+	RJYHM_P0341	456	321148	322518	+	0.99	1	1	Y
RHS29_P0343	497	320518	322011	+	RJYHM_P0342	497	322733	324226	+	0.99	1	1	Y
RHS29_P0344	245	322077	322814	+	RJYHM_P0343	245	324293	325030	+	0.99	1	1	Y
RHS29_P0345	220	322827	323489	+	RJYHM_P0344	220	325043	325705	+	0.99	1	1	Y
RHS29_P0346	414	323512	324756	+	RJYHM_P0345	414	325728	326972	+	0.99	1	1	Y
RHS29_P0347	155	324849	325316	+	RJYHM_P0346	155	327065	327532	+	0.99	1	1	Y
RHS29_P0348	159	325323	325802	+	RJYHM_P0347	159	327539	328018	+	1	1	1	Y
RHS29_P0350	90	326554	326826	+	RJYHM_P0349	62	328765	328953	+	0.93	0.677778	0.983871		Truncated [RJ]	D-alanyl-D-alanine dipeptidase, partial
RHS29_P0351	53	327092	327253	+	RJYHM_P0350	53	329298	329459	+	0.94	1	1	Y		D-alanyl-D-alanine dipeptidase, partial
RHS29_P0352	107	327299	327622	+	RJYHM_P0351	45	329504	329641	+	0.95	0.28	0.67		Truncated [RJ]	4alpha-hydroxy-tetrahydrobiopterin dehydratase
RHS29_P0353	63	327783	327974	+	RJYHM_P0352	63	329992	330183	+	0.98	1	1	Y
RHS29_P0354	39	328222	328341	+	RJYHM_P0353	108	330290	330616	+	0.95	1	0.361111		Truncated [RH]	hypothetical protein
RHS29_P0355	161	328401	328886	-	RJYHM_P0354	161	330676	331161	-	0.99	1	1	Y
RHS29_P0356	450	328911	330263	-	RJYHM_P0355	450	331186	332538	-	0.99	1	1	Y
RHS29_P0357	188	330339	330905	+	RJYHM_P0356	188	332614	333180	+	1	1	1	Y
RHS29_P0358	248	331165	331911	+	RJYHM_P0357	248	333440	334186	+	0.98	1	1	Y
RHS29_P0359	107	331980	332303	+	RJYHM_P0358	107	334255	334578	+	1	1	1	Y
RHS29_P0360	231	332337	333032	+	RJYHM_P0359	231	334612	335307	+	1	1	1	Y
RHS29_P0361	255	333183	333950	+	RJYHM_P0360	255	335458	336225	+	0.99	1	1	Y
RHS29_P0362	354	333947	335011	+	RJYHM_P0361	350	336234	337286	+	1	0.988701	1	Y
RHS29_P0363	104	335353	335667	+	RJYHM_P0362	77	337628	337861	+	0.99	0.711538	0.961039		Truncated [RJ]	hypothetical protein
RHS29_P0364	67	335968	336171	-	RJYHM_P0363	67	338242	338445	-	1	1	1	Y
RHS29_P0365	80	336168	336410	-	RJYHM_P0364	80	338442	338684	-	1	1	1	Y
RHS29_P0366	404	336474	337688	+	RJYHM_P0365	404	338748	339962	+	0.99	1	1	Y
RHS29_P0367	485	337909	339366	+	RJYHM_P0366	485	340183	341640	+	1	1	1	Y
RHS29_P0368	295	339586	340473	+	RJYHM_P0367	295	341861	342748	+	0.99	0.99661	0.99661	Y
RHS29_P0369	321	340611	341576	+	RJYHM_P0368	321	342886	343851	+	0.99	1	1	Y
RHS29_P0370	267	341573	342376	+	RJYHM_P0369	267	343848	344651	+	1	1	1	Y
RHS29_P0371	411	342504	343739	+	RJYHM_P0370	411	344779	346014	+	0.99	1	1	Y
RHS29_P0372	158	343884	344360	-	RJYHM_P0371	158	346159	346635	-	0.99	1	1	Y
RHS29_P0373	175	344344	344871	-	RJYHM_P0372	175	346619	347146	-	1	1	1	Y
RHS29_P0374	356	344981	346051	+	RJYHM_P0373	356	347260	348330	+	0.99	1	1	Y
RHS29_P0375	291	346060	346935	-	RJYHM_P0374	291	348339	349214	-	1	1	1	Y
RHS29_P0376	382	347290	348438	-	RJYHM_P0375	382	349571	350719	-	0.99	1	1	Y
RHS29_P0377	690	348867	350939	+	RJYHM_P0376	690	351145	353217	+	0.99	1	1	Y
RHS29_P0378	321	351232	352197	+	RJYHM_P0377	321	353510	354475	+	0.99	1	1	Y
RHS29_P0379	303	352210	353121	+	RJYHM_P0378	303	354488	355399	+	0.99	1	1	Y
RHS29_P0380	393	353276	354457	+	RJYHM_P0379	393	355554	356735	+	0.99	1	1	Y
RHS29_P0381	275	354604	355431	+	RJYHM_P0380	275	356882	357709	+	1	1	1	Y
RHS29_P0382	326	355491	356471	+	RJYHM_P0381	326	357770	358750	+	0.99	1	1	Y
RHS29_P0383	326	356632	357612	+	RJYHM_P0382	326	358911	359891	+	0.99	1	1	Y
RHS29_P0384	609	357750	359579	-	RJYHM_P0383	609	360029	361858	-	0.99	1	1	Y
RHS29_P0385	179	359728	360267	+	RJYHM_P0384	66	362007	362207	+	0.98	0.357542	0.969697		Truncated [RJ]	hypothetical protein
RHS29_P0386	47	360213	360356	+	RJYHM_P0385	47	362491	362634	+	0.98	1	1	Y
RHS29_P0387	44	360387	360521	+	RJYHM_P0386	44	362665	362799	+	0.93	1	1	Y
RHS29_P0388	183	360744	361295	+	RJYHM_P0387	161	363088	363573	+	0.98	0.879781	1	Y
RHS29_P0389	483	361472	362923	+	RJYHM_P0388	483	363750	365201	+	0.99	1	1	Y
RHS29_P0390	107	363038	363361	+	RJYHM_P0389	106	365316	365636	+	0.95	0.990654	1	Y
RHS29_P0391	354	363421	364485	+	RJYHM_P0390	354	365700	366764	+	0.99	1	1	Y
RHS29_P0392	215	364478	365125	+	RJYHM_P0391	215	366757	367404	+	1	1	1	Y
RHS29_P0393	152	365201	365659	+	RJYHM_P0392	152	367480	367938	+	0.98	1	1	Y
RHS29_P0394	177	365681	366214	+	RJYHM_P0393	177	367960	368493	+	0.98	1	1	Y
RHS29_P0395	398	366221	367417	+	RJYHM_P0394	398	368500	369696	+	0.99	1	1	Y
RHS29_P0396	39	367682	367801	+	RJYHM_P0395	39	369961	370080	+	0.95	1	1	Y
RHS29_P0397	251	367928	368683	+	RJYHM_P0396	238	370246	370962	+	0.99	0.944223	0.995798	Y
RHS29_P0398	80	368960	369202	+	absent									DNA sequence ; conserved [RJ]	hypothetical protein
RHS29_P0399	64	369220	369414	+	RJYHM_P0397	91	371417	371692	+	0.98	1	0.703297		Truncated [RH]	hypothetical protein
RHS29_P0400	167	369475	369978	+	RJYHM_P0398	167	371753	372256	+	0.99	1	1	Y
RHS29_P0401	67	370228	370431	-	RJYHM_P0399	67	372506	372709	-	0.99	1	1	Y
RHS29_P0402	46	370472	370612	-	RJYHM_P0400	46	372750	372890	-	0.98	1	1	Y
RHS29_P0403	95	370849	371136	-	RJYHM_P0401	95	373127	373414	-	0.97	1	1	Y
RHS29_P0404	107	371120	371443	-	RJYHM_P0402	107	373398	373721	-	0.99	1	1	Y
RHS29_P0405	107	371546	371869	-	RJYHM_P0403	107	373824	374147	-	0.98	1	1	Y
RHS29_P0406	285	371879	372736	-	RJYHM_P0404	285	374157	375014	-	0.99	1	1	Y
RHS29_P0407	600	373104	374906	+	RJYHM_P0405	600	375382	377184	+	0.99	1	1	Y
RHS29_P0409	76	375294	375524	-	absent									DNA sequence ; conserved [RJ]	hypothetical protein
RHS29_P0410	61	375810	375995	-	RJYHM_P0407	61	378095	378280	-	0.97	1	1	Y
RHS29_P0411	53	376003	376164	-	RJYHM_P0408	53	378288	378449	-	0.98	1	1	Y
RHS29_P0412	163	376351	376842	+	RJYHM_P0409	163	378621	379112	+	0.98	1	1	Y
RHS29_P0413	237	376954	377667	+	RJYHM_P0410	264	379141	379935	+	0.96	1	0.897727	Y
RHS29_P0414	66	377762	377962	+	RJYHM_M001	66	380030	380230	+	1	1	1	Y
RHS29_M003	46	378258	378398	+	RJYHM_P0411	46	380522	380662	+	0.99	1	1	Y
RHS29_P0415	131	378370	378765	+	RJYHM_P0412	131	380634	381029	+	1	1	1	Y
RHS29_P0416	70	378746	378958	+	RJYHM_P0413	70	381010	381222	+	0.97	0.885714	0.885714	Y
RHS29_P0417	74	379077	379301	+	RJYHM_P0414	74	381341	381565	+	1	1	1	Y
RHS29_P0418	158	379461	379937	+	RJYHM_P0415	158	381725	382201	+	0.99	1	1	Y
RHS29_P0419	69	380067	380276	+	RJYHM_P0416	132	382331	382729	+	1	1	0.522727		Truncated [RH]	hypothetical protein
absent					RJYHM_P0417	179	382925	383464	+					DNA sequence ; absent [RH]	bifunctional (p)ppGpp synthetase/guanosine-3',5'-bis(diphosphate) 3'-pyrophosphohydrolase, partial
RHS29_P0420	92	380909	381187	-	RJYHM_P0418	92	383721	383999	-	0.98	1	1	Y
RHS29_P0421	366	381690	382790	-	RJYHM_P0419	366	384502	385602	-	0.99	1	1	Y
RHS29_P0422	726	382845	385025	-	RJYHM_P0420	729	385657	387846	-	0.98	1	1	Y
RHS29_P0423	512	385209	386747	-	RJYHM_P0421	512	388030	389568	-	0.99	1	1	Y
RHS29_P0424	134	386749	387153	-	RJYHM_P0422	134	389570	389974	-	1	1	1	Y
RHS29_P0425	95	387144	387431	-	RJYHM_P0423	95	389965	390252	-	1	1	1	Y
RHS29_P0426	45	387450	387587	-	RJYHM_P0424	45	390271	390408	-	1	1	1	Y
RHS29_P0427	487	387622	389085	-	RJYHM_P0425	487	390443	391906	-	0.99	1	1	Y
RHS29_P0428	433	389230	390531	-	RJYHM_P0426	433	392061	393362	-	0.99	1	1	Y
RHS29_P0429	111	390528	390863	-	RJYHM_P0427	111	393359	393694	-	0.99	1	1	Y
RHS29_P0430	250	390942	391694	-	RJYHM_P0428	250	393773	394525	-	0.99	1	1	Y
RHS29_P0431	232	391696	392394	-	RJYHM_P0429	232	394527	395225	-	0.98	1	1	Y
RHS29_P0432	59	392858	393037	+	RJYHM_P0430	59	395689	395868	+	0.98	1	1	Y
RHS29_P0433	243	393087	393818	+	RJYHM_P0431	243	395918	396649	+	0.98	1	1	Y
RHS29_P0434	157	393805	394278	+	RJYHM_P0432	157	396636	397109	+	0.98	1	1	Y
RHS29_P0435	482	394460	395908	+	RJYHM_P0433	482	397291	398739	+	0.98	1	1	Y
RHS29_P0436	334	395905	396909	+	RJYHM_P0434	334	398736	399740	+	1	1	1	Y
RHS29_P0437	591	397062	398837	+	RJYHM_P0435	591	399893	401668	+	1	1	1	Y
RHS29_P0438	473	398830	400251	+	RJYHM_P0436	473	401661	403082	+	1	1	1	Y
RHS29_P0439	210	400333	400965	-	RJYHM_P0437	210	403164	403796	-	0.98	1	1	Y
RHS29_P0440	149	402133	402582	+	RJYHM_P0438	149	404933	405382	+	0.99	1	1	Y
RHS29_P0441	98	402524	402820	-	RJYHM_P0439	98	405324	405620	-	1	1	1	Y
RHS29_P0442	294	403053	403937	+	RJYHM_P0440	294	405853	406737	+	0.99	1	1	Y
RHS29_P0443	274	403921	404745	+	RJYHM_P0441	274	406721	407545	+	0.99	1	1	Y
RHS29_P0444	258	404748	405524	+	RJYHM_P0442	258	407548	408324	+	0.99	1	1	Y
RHS29_P0445	890	405664	408336	-	RJYHM_P0443	886	408464	411124	-	0.99	0.995506	1	Y
RHS29_P0446	144	408507	408941	-	RJYHM_P0444	144	411307	411741	-	1	1	1	Y
RHS29_P0447	212	409029	409667	+	RJYHM_P0445	212	411829	412467	+	0.99	1	1	Y
RHS29_P0448	230	409668	410360	+	RJYHM_P0446	230	412468	413160	+	0.99	1	1	Y
RHS29_P0449	298	410499	411395	+	RJYHM_P0447	294	413311	414195	+	0.99	0.986577	1	Y
RHS29_P0450	444	411470	412804	+	RJYHM_P0448	444	414270	415604	+	0.99	1	1	Y
RHS29_P0451	293	412942	413823	-	RJYHM_P0449	293	415742	416623	-	0.99	1	1	Y
RHS29_P0452	188	413922	414488	+	RJYHM_P0450	188	416722	417288	+	1	1	1	Y
RHS29_P0453	326	414586	415566	-	RJYHM_P0451	326	417386	418366	-	0.99	1	1	Y
RHS29_P0454	365	415828	416925	+	RJYHM_P0452	373	418605	419726	+	0.99	1	0.978552	Y
RHS29_P0455	465	417056	418453	+	RJYHM_P0453	465	419855	421252	+	0.99	1	1	Y
RHS29_P0456	439	418528	419847	+	RJYHM_P0454	414	421402	422646	+	0.99	0.943052	1	Y
RHS29_P0457	92	420250	420528	+	RJYHM_P0455	92	423040	423318	+	0.98	1	1	Y
RHS29_P0458	147	420661	421104	+	RJYHM_P0456	205	423451	424068	+	0.97	1	0.717073		Truncated [RH]	ATP-binding cassette domain-containing protein (ABC_ATPase)
RHS29_P0459	135	421342	421749	+	RJYHM_P0457	135	424132	424539	+	0.98	1	1	Y
RHS29_P0460	147	422132	422575	-	RJYHM_P0458	142	424937	425365	-	1	0.965986	1	Y
RHS29_P0461	197	422526	423119	-	RJYHM_P0459	175	425316	425843	-	0.97	0.888325	1	Y
RHS29_P0462	276	423116	423946	-	RJYHM_P0460	72	425882	426100	-	0.984	0.23	0.89		Split [RJ]	hypothetical protein
					RJYHM_P0461	220	426149	426811	-	0.87	0.706522	1
RHS29_P0463	63	424301	424492	-	RJYHM_P0462	63	427166	427357	-	0.98	1	1	Y
RHS29_P0464	148	424696	425142	-	RJYHM_P0463	134	427422	427826	-	0.99	0.628378	0.69403		Truncated, partial homology [RH;64-148 aa, RJ;4-88 aa]	hypothetical protein
RHS29_P0465	241	425448	426173	+	RJYHM_P0464	241	428299	429024	+	0.99	1	1	Y
RHS29_P0466	143	426173	426604	+	RJYHM_P0465	143	429024	429455	+	0.99	1	1	Y
RHS29_P0467	323	426594	427565	+	RJYHM_P0466	323	429445	430416	+	0.99	1	1	Y
RHS29_P0468	65	427765	427962	-	RJYHM_P0467	65	430615	430812	-	1	1	1	Y
RHS29_P0469	46	428178	428318	-	absent									DNA sequence ; conserved [RJ]	hypothetical protein
RHS29_P0470	235	428558	429265	+	RJYHM_P0468	235	431404	432111	+	0.98	1	1	Y
RHS29_P0471	438	429216	430532	-	RJYHM_P0469	438	432062	433378	-	0.99	0.997717	0.997717	Y
RHS29_P0472	511	430671	432206	-	RJYHM_P0470	511	433517	435052	-	0.99	1	1	Y
RHS29_P0473	584	432376	434130	-	RJYHM_P0471	584	435222	436976	-	0.99	1	1	Y
RHS29_P0474	338	434141	435157	-	RJYHM_P0472	338	436987	438003	-	0.99	1	1	Y
RHS29_P0475	120	435150	435512	-	RJYHM_P0473	120	437996	438358	-	0.98	1	1	Y
RHS29_P0476	117	435701	436054	-	RJYHM_P0474	117	438547	438900	-	0.99	1	1	Y
RHS29_P0477	182	436308	436856	+	RJYHM_P0475	182	439154	439702	+	1	1	1	Y
RHS29_P0478	450	436853	438205	+	RJYHM_P0476	450	439699	441051	+	1	1	1	Y
RHS29_P0479	162	438450	438938	+	RJYHM_P0477	65	441297	441494	+	0.97	0.401235	1		Truncated [RJ]	ATP-binding protein, partial (YifB superfamily)
RHS29_P0480	79	439013	439252	+	RJYHM_P0478	101	441792	442097	+	0.97	1	0.782178		Truncated [RH]	ATP-binding protein, partial (YifB superfamily)
RHS29_P0481	40	439388	439510	+	RJYHM_P0479	40	442233	442355	+	1	1	1	Y		ATP-binding protein, partial (YifB superfamily)
RHS29_P0482	156	439503	439973	+	absent									DNA sequence ; absent [RJ]	ATP-binding protein, partial (YifB superfamily)
RHS29_P0483	88	439995	440261	+	RJYHM_P0480	88	442409	442675	+	0.95	1	1	Y
RHS29_P0484	69	440352	440561	+	RJYHM_P0481	69	442766	442975	+	0.99	1	1	Y
RHS29_P0485	52	440603	440761	+	RJYHM_P0482	52	443017	443175	+	0.98	1	1	Y
RHS29_P0486	44	440804	440938	+	RJYHM_P0483	44	443218	443352	+	1	1	1	Y
RHS29_P0487	446	440948	442288	+	RJYHM_P0484	446	443362	444702	+	0.99	1	1	Y
RHS29_P0488	90	442285	442557	-	RJYHM_P0485	90	444699	444971	-	1	1	1	Y
RHS29_P0489	339	442904	443923	+	RJYHM_P0486	339	445317	446336	+	1	1	1	Y
RHS29_P0490	98	444064	444360	+	RJYHM_P0487	98	446477	446773	+	1	1	1	Y
RHS29_P0491	223	444514	445185	+	RJYHM_P0488	219	446927	447586	+	0.98	1	1	Y
RHS29_P0492	216	445620	446270	+	RJYHM_P0489	216	448021	448671	+	0.99	1	1	Y
RHS29_P0493	83	446780	447031	+	RJYHM_P0490	134	449029	449433	+	0.96	1	0.619403		Truncated [RH]	hypothetical protein
RHS29_P0494	42	447596	447724	+	RJYHM_P0491	36	449997	450107	+	0.97	0.714286	0.833333		Truncated [RJ]	hypothetical protein
RHS29_P0495	447	447911	449254	-	RJYHM_P0492	447	450311	451654	-	0.99	1	1	Y
RHS29_P0496	776	449363	451693	-	RJYHM_P0493	776	451763	454093	-	0.99	1	1	Y
RHS29_P0497	40	451889	452011	-	RJYHM_P0494	40	454289	454411	-	1	1	1	Y
RHS29_P0498	147	452048	452491	-	RJYHM_P0495	147	454448	454891	-	0.99	1	1	Y
RHS29_P0499	62	452593	452781	+	RJYHM_P0496	62	454993	455181	+	0.98	1	1	Y
RHS29_P0500	200	453096	453698	-	RJYHM_P0497	200	455496	456098	-	0.99	1	1	Y
RHS29_P0501	311	453780	454715	-	RJYHM_P0498	311	456180	457115	-	1	1	1	Y
RHS29_P0502	76	454788	455018	-	RJYHM_P0499	76	457188	457418	-	0.99	1	1	Y
RHS29_P0503	522	455085	456653	-	RJYHM_P0500	522	457485	459053	-	0.99	1	1	Y
RHS29_P0504	154	456689	457153	+	RJYHM_P0501	154	459089	459553	+	0.99	1	1	Y
RHS29_P0505	82	457417	457665	+	RJYHM_P0502	82	459811	460059	+	0.98	1	1	Y
RHS29_P0506	284	457763	458617	+	RJYHM_P0503	284	460157	461011	+	0.99	1	1	Y
RHS29_P0507	341	458800	459825	+	RJYHM_P0504	341	461194	462219	+	1	1	1	Y
RHS29_P0508	377	459818	460951	+	RJYHM_P0505	377	462212	463345	+	0.99	1	1	Y
RHS29_P0509	448	460911	462257	+	RJYHM_P0506	448	463305	464651	+	0.99	1	1	Y
RHS29_P0510	139	462273	462692	+	RJYHM_P0507	159	464667	465146	+	0.99	1	0.874214	Y
RHS29_P0511	52	462999	463157	+	RJYHM_P0508	52	465393	465551	+	1	1	1	Y
RHS29_P0512	604	463190	465004	+	RJYHM_P0509	604	465584	467398	+	0.99	1	1	Y
RHS29_P0513	332	465009	466007	-	RJYHM_P0510	332	467403	468401	-	0.98	1	1	Y
RHS29_P0514	259	466058	466837	-	RJYHM_P0511	264	468492	469286	-	0.98	0.992278	0.973485	Y
RHS29_P0515	255	466847	467614	-	RJYHM_P0512	255	469296	470063	-	1	1	1	Y
RHS29_P0516	390	467647	468819	+	RJYHM_P0513	390	470096	471268	+	0.99	1	1	Y
RHS29_P0517	35	468888	468995	-	RJYHM_P0514	88	471337	471603	-	0.97	1	0.397727		Truncated [RH]	ATP-binding cassette domain-containing protein
RHS29_M004	56	469373	469543	+	RJYHM_P0515	56	471822	471992	+	1	1	1	Y
RHS29_P0518	111	469761	470096	-	RJYHM_P0516	111	472210	472545	-	1	1	1	Y
RHS29_P0519	178	470445	470981	-	RJYHM_P0517	208	472802	473428	-	0.97	0.977528	0.831731	Y
RHS29_P0520	205	471279	471896	-	RJYHM_P0518	205	473726	474343	-	0.99	1	1	Y
RHS29_P0521	305	472021	472938	+	RJYHM_P0519	305	474468	475385	+	0.99	1	1	Y
RHS29_P0522	248	473221	473967	-	RJYHM_P0520	250	475669	476421	-	0.98	1	1	Y
RHS29_P0523	71	474083	474298	+	RJYHM_P0521	71	476537	476752	+	0.97	1	1	Y
RHS29_P0524	119	474451	474810	+	RJYHM_P0522	119	476905	477264	+	0.97	1	1	Y
RHS29_P0525	839	474952	477471	-	RJYHM_P0523	839	477406	479925	-	0.99	1	1	Y
RHS29_P0526	165	477756	478253	-	RJYHM_P0524	165	480206	480703	-	1	1	1	Y
RHS29_P0527	876	478316	480946	+	RJYHM_P0525	876	480766	483396	+	0.99	1	1	Y
RHS29_P0528	80	480960	481202	+	RJYHM_P0526	80	483410	483652	+	1	1	1	Y
RHS29_P0529	47	481400	481543	+	RJYHM_P0527	100	483690	483992	+	1	1	0.47		Truncated [RH]	hypothetical protein
RHS29_P0530	94	481533	481817	+	RJYHM_P0528	94	483982	484266	+	1	1	1	Y
RHS29_P0531	146	481875	482315	+	RJYHM_P0529	49	484324	484473	+	0.959	0.34	1		Split [RJ]	hypothetical protein
					RJYHM_P0530	86	484504	484764	+	0.99	0.582192	0.988372
RHS29_P0532	82	482350	482598	+	RJYHM_P0531	82	484799	485047	+	0.99	1	1	Y
RHS29_P0533	246	482570	483310	-	RJYHM_P0532	246	485019	485759	-	0.99	1	1	Y
RHS29_P0534	51	483249	483404	-	RJYHM_M002	51	485698	485853	-	0.98	1	1	Y
RHS29_P0535	82	483408	483656	-	RJYHM_P0533	82	485857	486105	-	0.99	0.987805	0.987805	Y
RHS29_P0536	167	483649	484152	-	RJYHM_P0534	186	486098	486658	-	1	1	0.897849	Y
RHS29_P0537	90	484214	484486	-	RJYHM_P0535	90	486663	486935	-	0.94	1	1	Y
RHS29_P0538	422	484576	485844	-	RJYHM_P0536	422	487025	488293	-	1	1	1	Y
RHS29_P0539	242	485850	486578	-	RJYHM_P0537	242	488299	489027	-	0.99	1	1	Y
RHS29_P0540	174	486556	487080	-	RJYHM_P0538	174	489005	489529	-	0.99	1	1	Y
RHS29_P0541	132	487085	487483	-	RJYHM_P0539	132	489534	489932	-	0.99	1	1	Y
RHS29_P0542	411	487614	488849	-	RJYHM_P0540	411	490063	491298	-	0.99	1	1	Y
RHS29_P0543	157	488850	489323	-	RJYHM_P0541	157	491299	491772	-	1	1	1	Y
RHS29_P0544	49	489505	489654	+	RJYHM_P0542	49	491954	492103	+	1	1	1	Y
RHS29_P0545	114	489772	490116	+	RJYHM_P0543	166	492221	492721	+	0.98	1	0.686747		Truncated [RH]	hypothetical protein
RHS29_P0546	137	490247	490660	+	RJYHM_P0544	143	492696	493127	+	0.98	1	0.965035	Y
RHS29_P0548	306	491142	492062	+	RJYHM_P0546	306	493597	494517	+	0.99	1	1	Y
RHS29_P0549	343	492146	493177	+	RJYHM_P0547	339	494601	495620	+	0.95	1	1	Y
RHS29_P0550	387	493289	494452	+	RJYHM_P0548	387	495732	496895	+	0.99	1	1	Y
RHS29_P0551	260	494460	495242	-	RJYHM_P0549	260	496903	497685	-	0.98	1	1	Y
RHS29_P0552	504	495318	496832	+	RJYHM_P0550	504	497761	499275	+	0.99	1	1	Y
absent					RJYHM_P0551	48	499373	499519	+					DNA sequence ; conserved partially (59.2%) [RH]	hypothetical protein
RHS29_P0553	61	496930	497115	+	absent									DNA sequence ; conserved partially (54.3%) [RJ]	hypothetical protein
RHS29_P0554	46	497084	497224	+	RJYHM_P0552	44	499718	499852	+	1	0.956522	1	Y
RHS29_P0555	267	497343	498146	+	RJYHM_P0553	267	499971	500774	+	0.99	1	1	Y
RHS29_P0556	305	498850	499767	+	RJYHM_P0554	305	501433	502350	+	0.99	1	1	Y
RHS29_P0557	279	499772	500611	+	RJYHM_P0555	279	502355	503194	+	0.99	1	1	Y
RHS29_P0558	240	500608	501330	+	RJYHM_P0556	240	503191	503913	+	0.99	1	1	Y
RHS29_P0559	86	501538	501798	-	RJYHM_P0557	129	503993	504382	-	0.99	0.988372	0.658915		Truncated [RH]	hypothetical protein
RHS29_P0560	90	502034	502306	-	RJYHM_P0558	146	504439	504879	-	1	0.844444	0.520548		Truncated [RH]	hypothetical protein
RHS29_P0561	122	502464	502832	-	RJYHM_P0559	122	505037	505405	-	0.97	1	1	Y
RHS29_P0562	52	502931	503089	-	RJYHM_P0560	52	505504	505662	-	1	1	1	Y
RHS29_P0563	172	503187	503705	-	RJYHM_P0561	172	505755	506273	-	0.99	1	1	Y
RHS29_P0564	522	503885	505453	+	RJYHM_P0562	522	506453	508021	+	0.99	1	1	Y
RHS29_P0565	310	505587	506519	+	RJYHM_P0563	310	508155	509087	+	1	1	1	Y
RHS29_P0566	807	506539	508962	+	RJYHM_P0564	807	509107	511530	+	0.99	1	1	Y
RHS29_P0567	287	509003	509866	+	RJYHM_P0565	287	511571	512434	+	0.98	1	1	Y
RHS29_P0568	128	510098	510484	-	RJYHM_P0566	128	512650	513036	-	0.99	1	1	Y
RHS29_P0569	82	510477	510725	-	RJYHM_P0567	82	513029	513277	-	1	1	1	Y
RHS29_P0570	405	510962	512179	+	RJYHM_P0568	405	513514	514731	+	0.99	1	1	Y
RHS29_P0571	140	512398	512820	-	RJYHM_P0569	140	514950	515372	-	0.98	1	1	Y
RHS29_P0572	72	513379	513597	-	RJYHM_P0570	106	515866	516186	-	1	0.986111	0.669811		Truncated [RH]	hypothetical protein
RHS29_P0573	87	514073	514336	+	absent									DNA sequence ; conserved [RJ]	hypothetical protein
RHS29_P0574	215	514476	515123	-	RJYHM_P0571	89	517074	517343	-	0.99	0.413953	1		Truncated [RJ]	hypothetical protein
RHS29_P0575	314	515426	516370	-	RJYHM_P0572	314	517678	518622	-	0.99	1	1	Y
RHS29_P0576	54	516574	516738	+	RJYHM_P0573	54	518826	518990	+	0.96	1	1	Y
RHS29_P0577	66	516885	517085	+	RJYHM_P0574	66	519137	519337	+	0.95	1	1	Y
RHS29_P0578	59	517051	517230	+	RJYHM_P0575	59	519303	519482	+	0.97	1	1	Y
RHS29_P0579	507	517835	519358	-	RJYHM_P0576	507	520087	521610	-	0.99	1	1	Y
RHS29_P0580	537	519568	521181	-	RJYHM_P0577	537	521820	523433	-	0.99	1	1	Y
RHS29_P0581	246	521184	521924	-	RJYHM_P0578	246	523436	524176	-	0.99	1	1	Y
RHS29_P0584	45	522303	522440	+	RJYHM_P0581	96	524557	524847	+	1	1	0.46875		Truncated [RH]	hypothetical protein
RHS29_P0585	528	523138	524724	+	RJYHM_P0582	528	525392	526978	+	0.99	1	1	Y
RHS29_P0586	189	524717	525286	+	RJYHM_P0583	189	526971	527540	+	0.99	1	1	Y
RHS29_P0587	426	525451	526731	+	RJYHM_P0584	426	527706	528986	+	0.99	1	1	Y
RHS29_P0588	322	526944	527912	+	RJYHM_P0585	322	529199	530167	+	1	1	1	Y
RHS29_P0589	68	528106	528312	+	RJYHM_P0586	68	530361	530567	+	0.99	1	1	Y
RHS29_P0590	203	528317	528928	+	RJYHM_P0587	203	530572	531183	+	0.99	1	1	Y
RHS29_P0591	59	528989	529168	+	absent									DNA sequence ; conserved [RJ]	hypothetical protein
RHS29_P0592	65	529659	529856	+	RJYHM_P0588	65	531913	532110	+	0.98	0.984615	0.984615	Y
RHS29_P0593	342	529932	530960	+	RJYHM_P0589	342	532186	533214	+	0.99	1	1	Y
RHS29_P0594	587	530953	532716	+	RJYHM_P0590	587	533207	534970	+	0.99	1	1	Y
RHS29_P0595	414	532886	534130	+	RJYHM_P0591	391	535209	536384	+	0.99	0.944444	1	Y
RHS29_P0596	306	534307	535227	+	RJYHM_P0592	306	536563	537483	+	0.99	1	1	Y
RHS29_P0597	320	535397	536359	-	RJYHM_P0593	320	537653	538615	-	0.99	1	1	Y
RHS29_P0598	205	536337	536954	-	RJYHM_P0594	205	538593	539210	-	0.99	1	1	Y
RHS29_P0599	180	537261	537803	-	RJYHM_P0595	180	539521	540063	-	1	1	1	Y
RHS29_P0600	282	537833	538681	-	RJYHM_P0596	282	540093	540941	-	0.99	1	1	Y
RHS29_P0601	126	538691	539071	-	RJYHM_P0597	126	540951	541331	-	0.98	1	1	Y
RHS29_P0602	35	539148	539255	-	RJYHM_M003	35	541408	541515	-	1	1	1	Y
RHS29_P0603	331	539262	540257	-	RJYHM_P0598	331	541522	542517	-	0.99	1	1	Y
RHS29_P0604	208	540395	541021	+	RJYHM_P0599	208	542656	543282	+	0.98	1	1	Y
RHS29_P0605	36	541100	541210	-	RJYHM_P0600	36	543363	543473	-	1	1	1	Y
RHS29_P0606	214	541227	541871	+	RJYHM_P0601	214	543490	544134	+	0.99	1	1	Y
RHS29_P0607	304	542036	542950	+	RJYHM_P0602	304	544299	545213	+	0.99	1	1	Y
RHS29_P0608	148	542952	543398	+	RJYHM_P0603	148	545215	545661	+	1	1	1	Y
RHS29_P0609	653	543512	545473	+	RJYHM_P0604	653	545775	547736	+	0.99	1	1	Y
RHS29_P0610	321	545559	546524	+	RJYHM_P0605	321	547822	548787	+	0.99	1	1	Y
RHS29_P0611	315	546736	547683	+	RJYHM_P0606	315	548998	549945	+	0.99	1	1	Y
RHS29_P0612	838	547896	550412	-	RJYHM_P0607	838	550156	552672	-	0.99	1	1	Y
RHS29_P0613	67	550760	550963	+	RJYHM_P0608	67	553018	553221	+	0.99	1	1	Y
RHS29_P0614	242	550967	551695	-	RJYHM_P0609	242	553225	553953	-	0.98	1	1	Y
RHS29_P0615	532	551902	553500	-	RJYHM_P0610	532	554159	555757	-	0.99	1	1	Y
RHS29_P0616	84	553643	553897	-	RJYHM_P0611	84	555900	556154	-	1	1	1	Y
RHS29_P0617	29	553981	554070	-	RJYHM_P0612	29	556238	556327	-	0.97	1	1	Y
RHS29_P0618	315	554088	555035	-	RJYHM_P0613	315	556345	557292	-	0.99	1	1	Y
RHS29_P0619	139	555206	555625	-	RJYHM_P0614	139	557463	557882	-	0.99	1	1	Y
RHS29_P0620	454	555865	557229	+	RJYHM_P0615	454	558122	559486	+	0.99	1	1	Y
RHS29_P0621	207	557405	558028	+	RJYHM_P0616	207	559662	560285	+	0.99	1	1	Y
RHS29_P0622	82	558181	558429	+	RJYHM_P0617	82	560438	560686	+	0.99	1	1	Y
RHS29_P0623	498	558598	560094	+	RJYHM_P0618	498	560856	562352	+	0.99	1	1	Y
RHS29_P0624	377	560226	561359	+	RJYHM_P0619	377	562484	563617	+	0.99	1	1	Y
RHS29_P0625	383	561356	562507	+	RJYHM_P0620	383	563614	564765	+	0.99	1	1	Y
RHS29_P0626	217	562860	563513	+	RJYHM_P0621	217	565118	565771	+	1	1	1	Y
RHS29_P0627	35	563671	563778	+	RJYHM_P0622	35	565949	566056	+	0.97	1	1	Y
RHS29_P0628	58	564075	564251	+	RJYHM_P0623	58	566353	566529	+	1	1	1	Y
RHS29_P0629	88	564389	564655	-	RJYHM_P0624	104	566667	566981	-	0.98	0.954545	0.807692	Y
RHS29_P0630	236	564671	565381	-	RJYHM_P0625	235	566950	567657	-	0.95	1	1	Y
RHS29_P0631	131	565460	565855	-	RJYHM_P0626	144	567698	568132	-	0.96	0.71	0.65		Truncated, partial homology [RH;1-93 aa, RJ;1-93 aa]	efflux RND transporter permease subunit, partial
RHS29_P0632	161	565903	566388	-	RJYHM_P0627	114	568180	568524	-	0.98	0.708075	1		Split [RJ]	efflux RND transporter permease subunit, partial
					RJYHM_P0628	125	571092	571469	-	1	0.22	1
absent					RJYHM_P0629	178	568823	569359	-					DNA sequence ; conserved [RH]	efflux RND transporter permease subunit, partial
RHS29_P0633	122	567183	567551	-	absent									DNA sequence ; conserved [RJ]	efflux RND transporter periplasmic adaptor subunit, partial
RHS29_P0634	167	567742	568245	-	RJYHM_P0630	120	570016	570378	-	0.97	0.718563	0.65		Truncated [RJ]	efflux RND transporter periplasmic adaptor subunit, partial
RHS29_P0635	70	568602	568814	-	RJYHM_P0631	220	570427	571089	-	0.96	1	0.318182		Truncated [RH]	efflux RND transporter periplasmic adaptor subunit, partial
RHS29_P0636	80	568817	569059	-	RJYHM_P0632	125	571092	571469	-	0.71	0.95	0.608		Truncated [RH]	TolC family protein, partial
absent					RJYHM_P0633	89	571473	571742	-					DNA sequence ; absent [RH]	hypothetical protein
RHS29_P0637	338	569481	570497	-	RJYHM_P0634	338	572402	573418	-	0.99	1	1	Y
RHS29_P0638	148	570586	571032	-	RJYHM_P0635	177	573418	573951	-	0.96	0.932432	0.779661	Y
RHS29_P0639	270	571460	572272	+	RJYHM_P0636	270	574387	575199	+	0.99	1	1	Y
RHS29_P0640	416	572262	573512	+	RJYHM_P0637	416	575189	576439	+	0.99	1	1	Y
RHS29_P0641	349	573752	574801	+	RJYHM_P0638	349	576681	577730	+	0.99	1	1	Y
RHS29_P0642	818	574798	577254	+	RJYHM_P0639	818	577727	580183	+	0.99	1	1	Y
RHS29_P0643	379	577259	578398	+	RJYHM_P0640	379	580188	581327	+	0.99	1	1	Y
RHS29_M005	34	578488	578592	+	RJYHM_P0641	34	581417	581521	+	0.99	1	1	Y
RHS29_P0644	167	578753	579256	+	RJYHM_P0642	167	581682	582185	+	0.99	1	1	Y
RHS29_P0645	835	579385	581892	+	RJYHM_P0643	835	582314	584821	+	0.99	1	1	Y
absent					RJYHM_P0644	46	585102	585242	-					DNA sequence ; conserved partially (49.6%) [RH]	hypothetical protein
RHS29_P0646	52	582417	582575	-	absent									DNA sequence ; conserved [RJ]	hypothetical protein
RHS29_P0647	203	582978	583589	-	RJYHM_P0645	203	585878	586489	-	1	1	1	Y
RHS29_P0648	101	583740	584045	-	RJYHM_P0646	101	586641	586946	-	1	1	1	Y
RHS29_P0649	230	584042	584734	-	RJYHM_P0647	230	586943	587635	-	0.99	1	1	Y
RHS29_P0650	226	584694	585374	-	RJYHM_P0648	235	587595	588302	-	0.99	1	0.961702	Y
RHS29_P0651	479	585547	586986	-	RJYHM_P0649	479	588448	589887	-	0.99	1	1	Y
RHS29_P0652	226	586961	587641	-	RJYHM_P0650	226	589862	590542	-	0.99	1	1	Y
RHS29_P0653	288	587861	588727	+	RJYHM_P0651	288	590764	591630	+	0.99	1	1	Y
RHS29_P0654	294	588872	589756	+	RJYHM_P0652	294	591816	592700	+	0.99	1	1	Y
RHS29_P0655	152	589753	590211	+	RJYHM_P0653	152	592697	593155	+	0.99	1	1	Y
RHS29_P0656	266	590343	591143	+	RJYHM_P0654	266	593287	594087	+	0.99	0.996241	0.996241	Y
RHS29_P0657	292	591347	592225	-	RJYHM_P0655	292	594310	595188	-	1	1	1	Y
RHS29_P0658	386	592401	593561	-	RJYHM_P0656	386	595364	596524	-	0.99	1	1	Y
RHS29_P0659	31	593594	593689	-	RJYHM_P0657	31	596557	596652	-	1	1	1	Y
RHS29_P0660	104	593686	594000	-	RJYHM_P0658	104	596649	596963	-	1	1	1	Y
RHS29_P0661	84	593957	594211	-	RJYHM_P0659	84	596920	597174	-	0.99	1	1	Y
RHS29_P0662	45	594378	594515	-	RJYHM_P0660	44	597360	597494	-	0.96	1	1	Y
RHS29_P0663	92	594533	594811	-	RJYHM_P0661	72	597512	597730	-	0.97	0.782609	1		Truncated [RJ]	hypothetical protein
RHS29_P0664	678	594976	597012	-	RJYHM_P0662	678	597955	599991	-	0.99	1	1	Y
RHS29_P0665	211	597100	597735	-	RJYHM_P0663	211	600079	600714	-	0.99	1	1	Y
RHS29_P0666	106	598063	598383	-	RJYHM_P0664	146	601042	601482	-	1	0.981132	0.712329		Split [RH]	hypothetical protein
RHS29_P0667	46	598361	598501	-						0.98	0.956522	0.30137
RHS29_P0668	120	599197	599559	-	RJYHM_P0665	120	602178	602540	-	0.99	1	1	Y
RHS29_P0669	141	599563	599988	-	RJYHM_P0666	141	602544	602969	-	1	1	1	Y
RHS29_P0670	173	600131	600652	+	RJYHM_P0667	173	603114	603635	+	0.99	1	1	Y
RHS29_P0671	201	600799	601404	+	RJYHM_P0668	201	603782	604387	+	0.99	1	1	Y
RHS29_P0672	159	602337	602816	-	RJYHM_P0669	159	605301	605780	-	0.98	1	1	Y
RHS29_P0673	141	602949	603374	-	RJYHM_P0670	98	605913	606209	-	0.96	0.695035	1		Truncated [RJ]	hypothetical protein
RHS29_P0674	255	603554	604321	-	RJYHM_P0671	255	606538	607305	-	1	1	1	Y
RHS29_P0675	560	604408	606090	+	RJYHM_P0672	560	607392	609074	+	0.99	1	1	Y
RHS29_P0676	328	606229	607215	+	RJYHM_P0673	328	609213	610199	+	0.99	1	1	Y
RHS29_P0677	91	607323	607598	-	RJYHM_P0674	91	610307	610582	-	0.99	1	1	Y
RHS29_P0678	43	607677	607808	-	RJYHM_P0675	43	610661	610792	-	1	1	1	Y
RHS29_P0679	309	607977	608906	+	RJYHM_P0676	309	610961	611890	+	0.99	1	1	Y
RHS29_P0680	290	608965	609837	+	RJYHM_P0677	290	611949	612821	+	0.99	1	1	Y
RHS29_P0681	310	610039	610971	+	RJYHM_P0678	310	613011	613943	+	0.99	1	1	Y
RHS29_P0682	111	611196	611531	+	RJYHM_P0679	111	614167	614502	+	0.98	1	1	Y
RHS29_P0683	57	611806	611979	+	RJYHM_P0680	73	614777	614998	+	0.96	0.807018	0.630137	Y
RHS29_P0684	475	612151	613578	+	RJYHM_P0681	475	615123	616550	+	0.99	1	1	Y
RHS29_P0685	31	613769	613864	+	RJYHM_P0682	31	616742	616837	+	1	1	1	Y
RHS29_P0686	58	613940	614116	+	RJYHM_P0683	58	616913	617089	+	0.95	1	1	Y
RHS29_P0687	281	614109	614954	+	RJYHM_P0684	281	617082	617927	+	0.99	1	1	Y
RHS29_P0688	653	615032	616993	+	RJYHM_P0685	653	618005	619966	+	0.99	1	1	Y
RHS29_P0689	220	617059	617721	+	RJYHM_P0686	220	620032	620694	+	0.96	1	1	Y
RHS29_P0690	90	617667	617939	+	absent									DNA sequence ; conserved [RJ]	hypothetical protein
RHS29_P0691	450	618026	619378	+	RJYHM_P0687	450	620999	622351	+	0.98	1	1	Y
RHS29_P0692	343	619555	620586	-	RJYHM_P0688	343	622528	623559	-	0.99	1	1	Y
RHS29_P0693	778	620672	623008	+	RJYHM_P0689	778	623645	625981	+	0.99	1	1	Y
RHS29_P0694	74	623698	623922	+	RJYHM_P0690	75	626668	626895	+	0.96	1	0.986667	Y
RHS29_P0695	99	623919	624218	+	RJYHM_P0691	80	626946	627188	+	0.96	0.808081	1	Y
RHS29_P0696	147	624484	624927	+	absent									DNA sequence ; conserved [RJ]	hypothetical protein
absent					RJYHM_P0692	134	627546	627950	-					DNA sequence ; conserved [RH]	hypothetical protein
RHS29_P0697	43	625434	625565	+	absent									DNA sequence ; conserved [RJ]	hypothetical protein
RHS29_P0699	69	626529	626738	+	RJYHM_P0694	69	629493	629702	+	0.97	1	1	Y
RHS29_P0700	192	626855	627433	+	RJYHM_P0695	192	629819	630397	+	0.99	1	1	Y
absent					RJYHM_P0696	72	630397	630615	+					DNA sequence ; conserved partially (35.6%) [RH]	gamma carbonic anhydrase family protein, partial
RHS29_P0701	67	627632	627835	+	RJYHM_P0697	67	630702	630905	+	0.99	1	1	Y
RHS29_P0702	284	627866	628720	-	RJYHM_P0698	288	630936	631802	-	0.99	1	0.986111	Y
RHS29_P0703	340	628869	629891	-	RJYHM_P0699	340	631939	632961	-	0.99	1	1	Y
RHS29_P0704	84	630015	630269	-	RJYHM_P0700	32	633085	633183	-	0.9688	0.38	1		Split [RJ]	hypothetical protein
					RJYHM_P0701	42	633210	633338	-	0.95	0.464286	0.928571
RHS29_P0705	105	630834	631151	+	RJYHM_P0702	105	633918	634235	+	0.97	1	1	Y
RHS29_P0706	349	631271	632320	+	RJYHM_P0703	301	634381	635286	+	0.97	0.848138	0.986711	Y
RHS29_P0707	289	632358	633227	+	RJYHM_P0704	333	635342	636343	+	0.98	1	0.867868	Y
RHS29_P0708	54	633299	633463	+	RJYHM_P0705	71	636363	636578	+	0.96	0.925926	0.704225		Truncated [RH]	hypothetical protein
RHS29_P0709	50	633460	633612	+	RJYHM_P0706	64	636575	636769	+	1	0.94	0.734375		Truncated [RH]	hypothetical protein
RHS29_P0710	165	633779	634276	+	RJYHM_P0707	165	636895	637392	+	0.96	1	1	Y
RHS29_P0711	82	634424	634672	+	RJYHM_P0708	82	637539	637787	+	0.94	1	1	Y
RHS29_P0712	42	634922	635050	+	RJYHM_P0709	38	638037	638153	+	1	1	1.10526		Truncated, partial homology [RH;1-26 aa, RJ;1-26 aa]	hypothetical protein
RHS29_P0713	607	635473	637296	+	RJYHM_P0710	607	638574	640397	+	0.99	1	1	Y
RHS29_P0714	102	637402	637710	+	RJYHM_P0711	102	640503	640811	+	0.97	1	1	Y
RHS29_P0715	86	637655	637915	+	RJYHM_P0712	86	640756	641016	+	0.99	1	1	Y
RHS29_P0716	70	637971	638183	+	RJYHM_P0713	70	641072	641284	+	0.96	1	1	Y
RHS29_P0717	327	638170	639153	+	RJYHM_P0714	327	641271	642254	+	0.99	1	1	Y
RHS29_P0718	953	639341	642202	+	RJYHM_P0715	949	642442	645291	+	0.98	1	1	Y
RHS29_P0719	31	642346	642441	+	RJYHM_P0716	31	645435	645530	+	0.94	1	1	Y
RHS29_P0720	85	642860	643117	+	absent									DNA sequence ; conserved [RJ]	hypothetical protein
RHS29_P0721	62	643414	643602	+	RJYHM_P0717	59	646373	646552	+	0.89	0.887097	0.932203	Y
RHS29_P0722	171	643816	644331	+	RJYHM_P0719	171	646767	647282	+	0.99	1	1	Y
RHS29_P0723	363	644305	645396	-	RJYHM_P0720	363	647256	648347	-	0.98	1	1	Y
RHS29_P0724	55	645708	645875	+	RJYHM_P0721	55	648656	648823	+	0.96	1	1	Y
RHS29_P0725	462	645967	647355	-	RJYHM_P0722	462	648915	650303	-	0.99	1	1	Y
RHS29_P0726	240	647518	648240	-	RJYHM_P0723	240	650466	651188	-	0.99	1	1	Y
RHS29_P0727	194	648423	649007	-	RJYHM_P0724	169	651371	651880	-	0.99	0.871134	1	Y
RHS29_P0728	198	648976	649572	-	RJYHM_P0725	198	651923	652519	-	0.99	1	1	Y
RHS29_P0729	319	649578	650537	-	RJYHM_P0726	319	652525	653484	-	0.99	1	1	Y
RHS29_P0730	748	650737	652983	-	RJYHM_P0727	748	653684	655930	-	0.99	1	1	Y
RHS29_P0731	91	653133	653408	-	RJYHM_P0728	91	656078	656353	-	1	1	1	Y
RHS29_P0732	345	653444	654481	-	RJYHM_P0729	345	656389	657426	-	0.99	1	1	Y
RHS29_P0733	511	654566	656101	+	RJYHM_P0730	511	657511	659046	+	0.99	1	1	Y
RHS29_P0734	1018	656394	659450	+	RJYHM_P0731	1018	659338	662394	+	0.99	1	1	Y
RHS29_P0735	125	659562	659939	-	RJYHM_P0732	125	662506	662883	-	1	1	1	Y
RHS29_P0736	275	660459	661286	+	RJYHM_P0733	275	663403	664230	+	1	1	1	Y
RHS29_P0737	240	662282	663004	+	RJYHM_P0734	240	665226	665948	+	1	1	1	Y
RHS29_P0738	183	663256	663807	+	RJYHM_P0735	183	666201	666752	+	0.98	1	1	Y
RHS29_P0739	84	664018	664272	+	absent									DNA sequence ; absent [RJ]	hypothetical protein
absent					RJYHM_P0736	52	667024	667182	-					DNA sequence ; conserved [RH]	hypothetical protein
RHS29_P0740	68	665023	665229	-	RJYHM_P0737	68	667364	667570	-	1	1	1	Y
RHS29_P0741	602	665465	667273	-	RJYHM_P0738	602	667806	669614	-	0.99	1	1	Y
RHS29_P0742	878	667528	670164	-	RJYHM_P0739	878	669868	672504	-	0.99	1	1	Y
RHS29_P0743	222	671095	671763	+	RJYHM_P0740	222	673436	674104	+	0.99	1	1	Y
RHS29_P0744	250	671872	672624	-	RJYHM_P0741	250	674213	674965	-	1	1	1	Y
RHS29_P0745	180	672700	673242	+	RJYHM_P0742	180	675041	675583	+	0.99	1	1	Y
RHS29_P0746	426	673495	674775	+	RJYHM_P0743	426	675767	677047	+	0.99	1	1	Y
RHS29_P0747	209	674946	675575	+	RJYHM_P0744	209	677218	677847	+	0.99	1	1	Y
RHS29_P0748	53	675580	675741	+	RJYHM_P0745	53	677852	678013	+	1	1	1	Y
RHS29_P0749	288	675912	676778	+	RJYHM_P0746	169	678184	678693	+	0.99	0.583333	0.994083		Split [RJ]	hypothetical protein
					RJYHM_P0747	52	678716	678874	+	0.96	0.17	0.98
RHS29_P0750	244	676741	677475	+	RJYHM_P0748	247	678993	679736	+	0.99	0.95082	0.939271	Y
RHS29_P0751	270	677491	678303	+	RJYHM_P0749	270	679752	680564	+	0.99	1	1	Y
RHS29_P0752	62	678358	678546	+	RJYHM_P0750	62	680619	680807	+	1	1	1	Y
RHS29_M006	87	678574	678837	+	RJYHM_P0751	87	680835	681098	+	0.99	1	1	Y
RHS29_P0753	158	678764	679240	+	RJYHM_P0752	58	681327	681503	+	0.98	0.367089	1		Truncated [RJ]	hypothetical protein
RHS29_P0754	58	679249	679425	+	RJYHM_P0753	116	681512	681862	+	0.79	0.982759	0.491379		Split [RH]	hypothetical protein
RHS29_P0755	77	679367	679600	+						0.93	0.987013	0.655172
RHS29_P0756	96	679708	679998	+	RJYHM_P0754	96	682001	682291	+	1	1	1	Y
RHS29_P0757	57	680002	680175	+	RJYHM_P0755	57	682295	682468	+	1	1	1	Y
RHS29_P0758	109	680162	680491	+	RJYHM_P0756	109	682455	682784	+	1	1	1	Y
RHS29_P0759	148	680669	681115	+	RJYHM_P0757	148	682962	683408	+	1	1	1	Y
RHS29_P0760	412	681261	682499	+	RJYHM_P0758	412	683554	684792	+	0.99	1	1	Y
RHS29_P0761	355	682632	683699	+	RJYHM_P0759	355	684925	685992	+	0.99	1	1	Y
RHS29_P0762	587	683845	685608	+	RJYHM_P0760	587	686140	687903	+	0.99	1	1	Y
RHS29_P0763	440	685651	686973	+	RJYHM_P0761	440	687946	689268	+	0.99	1	1	Y
RHS29_P0764	458	687358	688734	+	RJYHM_P0762	458	689653	691029	+	1	1	1	Y
RHS29_P0765	304	688862	689776	+	RJYHM_P0763	304	691157	692071	+	0.99	1	1	Y
RHS29_P0766	80	689779	690021	+	RJYHM_P0764	80	692074	692316	+	1	1	1	Y
RHS29_P0767	52	690035	690193	+	RJYHM_P0765	66	692330	692530	+	0.96	0.961538	0.757576		Truncated [RH]	hypothetical protein
RHS29_P0768	63	690597	690788	+	RJYHM_P0766	63	692893	693084	+	1	1	1	Y
RHS29_P0769	248	690791	691537	+	RJYHM_P0767	248	693087	693833	+	0.99	1	1	Y
RHS29_P0770	37	691665	691778	+	RJYHM_P0768	37	693961	694074	+	1	1	1	Y
RHS29_P0771	151	691875	692330	+	RJYHM_P0769	151	694171	694626	+	1	1	1	Y
RHS29_P0772	95	692297	692584	+	RJYHM_P0770	95	694593	694880	+	0.98	1	1	Y
RHS29_P0773	72	692657	692875	+	RJYHM_P0771	72	694953	695171	+	0.97	1	1	Y
RHS29_P0774	238	693099	693815	+	RJYHM_P0772	305	695211	696128	+	0.97	1	0.780328		Truncated [RH]	hypothetical protein
RHS29_P0776	67	694289	694492	+	RJYHM_P0774	67	696602	696805	+	1	1	1	Y
RHS29_P0777	219	694615	695274	+	RJYHM_P0775	219	696928	697587	+	0.99	1	1	Y
RHS29_P0778	37	695351	695464	-	RJYHM_P0776	37	697664	697777	-	0.95	1	1	Y
RHS29_P0779	568	695543	697249	+	RJYHM_P0777	568	697856	699562	+	0.99	1	1	Y
RHS29_P0780	201	697407	698012	+	RJYHM_P0778	201	699719	700324	+	1	1	1	Y
absent					RJYHM_P0780	85	700912	701169	+					DNA sequence ; conserved [RH]	hypothetical protein
RHS29_P0782	342	699060	700088	+	RJYHM_P0781	342	701379	702407	+	0.99	1	1	Y
RHS29_P0783	84	700101	700355	-	RJYHM_P0782	98	702420	702716	-	0.99	1	0.857143	Y
RHS29_P0784	71	700432	700647	-	RJYHM_P0783	71	702750	702965	-	1	1	1	Y
RHS29_P0785	66	701168	701368	+	RJYHM_P0784	80	703495	703737	+	0.98	0.924242	0.7625	Y
RHS29_P0787	248	701855	702601	-	RJYHM_P0786	248	704197	704943	-	0.98	1	1	Y
RHS29_P0788	253	702598	703359	-	RJYHM_P0787	253	704940	705701	-	0.99	1	1	Y
RHS29_P0789	41	703567	703692	-	RJYHM_P0788	41	705910	706035	-	0.98	1	1	Y
RHS29_P0790	66	704004	704204	+	RJYHM_P0789	363	706346	707437	+	0.98	0.969697	0.176309	Y	Split [RH]	hypothetical protein
RHS29_P0791	170	704429	704941	+						0.98	1	0.46832	Y
RHS29_P0792	280	705196	706038	+	RJYHM_P0790	280	707539	708381	+	0.99	1	1	Y
RHS29_P0793	161	706043	706528	+	RJYHM_P0791	161	708386	708871	+	0.98	1	1	Y
absent					RJYHM_P0792	63	708951	709142	+					DNA sequence ; conserved [RH]	hypothetical protein
RHS29_P0794	61	706809	706994	+	absent									DNA sequence ; conserved [RJ]	hypothetical protein
RHS29_P0795	63	707114	707305	+	RJYHM_P0793	89	709421	709690	+	0.97	0.952381	0.674157	Y
RHS29_P0796	70	707524	707736	+	RJYHM_P0794	70	709828	710040	+	0.99	1	1	Y
RHS29_P0797	67	708027	708230	+	RJYHM_P0795	190	710143	710715	+	0.98	0.731343	0.257895	Y
RHS29_P0798	80	708413	708655	+	RJYHM_P0796	108	710720	711046	+	0.95	1	0.731481	Y
RHS29_P0799	72	709000	709218	+	RJYHM_P0797	72	711305	711523	+	1	1	1	Y
RHS29_P0800	226	709490	710170	+	RJYHM_P0798	226	711795	712475	+	0.99	1	1	Y
RHS29_P0801	459	710324	711703	+	RJYHM_P0799	459	712629	714008	+	0.99	1	1	Y
RHS29_P0802	173	711996	712517	+	RJYHM_P0800	173	714297	714818	+	0.99	1	1	Y
RHS29_P0803	36	712549	712659	+	RJYHM_P0801	36	714848	714958	+	1	1	1	Y
RHS29_P0804	281	712858	713703	-	RJYHM_P0802	281	715155	716000	-	0.99	1	1	Y
RHS29_P0805	276	713713	714543	-	RJYHM_P0803	276	716010	716840	-	0.99	1	1	Y
RHS29_P0806	335	714617	715624	+	RJYHM_P0804	335	716914	717921	+	0.99	1	1	Y
RHS29_P0807	71	715781	715996	+	RJYHM_P0805	112	718232	718570	+	0.99	1	0.633929		Truncated [RH]	hypothetical protein
RHS29_P0808	142	716014	716442	+	RJYHM_P0806	227	718588	719271	+	0.95	0.93662	0.585903		Split [RH]	hypothetical protein
RHS29_P0809	88	716430	716696	+						0.93	1	0.387665
RHS29_P0810	160	717227	717709	+	RJYHM_P0807	160	719802	720284	+	0.99	1	1	Y
RHS29_P0811	493	717688	719169	+	RJYHM_P0808	493	720263	721744	+	0.99	1	1	Y
absent					RJYHM_P0809	81	722316	722561	+					DNA sequence ; conserved [RH]	ATP-binding protein (HATPase superfamily)
RHS29_P0812	329	720136	721125	+	RJYHM_P0810	338	722683	723699	+	1	1	0.973373	Y
RHS29_P0813	351	721122	722177	+	RJYHM_P0811	351	723696	724751	+	0.99	1	1	Y
RHS29_P0814	46	722390	722530	+	absent									DNA sequence ; conserved [RJ]	hypothetical protein
RHS29_P0815	41	723076	723201	+	RJYHM_P0812	104	725648	725962	+	0.73	0.536585	0.211538		Truncated [RH]	hypothetical protein
RHS29_P0816	81	723277	723522	+	absent									DNA sequence ; conserved partially (72.4%) [RJ]	hypothetical protein
RHS29_P0818	330	723687	724679	-	RJYHM_P0814	330	726691	727683	-	0.99	1	1	Y
RHS29_P0819	241	724757	725482	+	RJYHM_P0815	241	727761	728486	+	0.99	1	1	Y
RHS29_P0820	146	725547	725987	+	RJYHM_P0816	146	728551	728991	+	0.99	1	1	Y
RHS29_P0821	37	726338	726451	-	RJYHM_P0817	37	729342	729455	-	1	1	1	Y
RHS29_P0822	239	726709	727428	+	RJYHM_P0818	239	729713	730432	+	0.99	1	1	Y
RHS29_P0823	334	727663	728667	-	RJYHM_P0819	334	730667	731671	-	0.98	1	1	Y
RHS29_P0824	250	728660	729412	-	RJYHM_P0820	250	731664	732416	-	0.99	1	1	Y
RHS29_P0825	224	729396	730070	-	RJYHM_P0821	224	732400	733074	-	0.99	1	1	Y
RHS29_P0826	213	730048	730689	-	RJYHM_P0822	213	733052	733693	-	1	1	1	Y
RHS29_P0827	417	731271	732524	-	RJYHM_P0823	417	734288	735541	-	0.99	1	1	Y
absent					RJYHM_P0824	30	735747	735839	-					DNA sequence ; conserved [RH]	hypothetical protein
RHS29_P0828	71	733069	733284	-	RJYHM_P0825	71	736085	736300	-	1	1	1	Y
RHS29_P0829	51	733485	733640	-	RJYHM_P0826	51	736501	736656	-	0.96	1	1	Y
absent					RJYHM_P0827	66	737002	737202	+					DNA sequence ; conserved [RH]	hypothetical protein
RHS29_P0830	46	734363	734503	+	RJYHM_P0828	89	737560	737829	+	0.97	0.73913	0.382022		Truncated [RH]	hypothetical protein
RHS29_P0831	109	734533	734862	+	RJYHM_P0829	109	737894	738223	+	0.98	1	1	Y
RHS29_P0832	501	734994	736499	+	RJYHM_P0830	501	738355	739860	+	0.99	1	1	Y
RHS29_P0833	552	736692	738350	+	RJYHM_P0831	552	740053	741711	+	0.99	1	1	Y
RHS29_P0834	337	738556	739569	+	RJYHM_P0832	337	741917	742930	+	0.99	1	1	Y
RHS29_P0837	650	739857	741809	-	RJYHM_P0835	668	743223	745229	-	0.99	1	0.973054	Y
RHS29_P0838	427	741967	743250	-	RJYHM_P0836	427	745372	746655	-	0.99	1	1	Y
RHS29_P0839	54	743399	743563	+	RJYHM_P0837	59	746805	746984	+	0.98	0.333333	0.305085		Truncated, partial homology [RH;1-42 aa, RJ;1-42 aa]	hypothetical protein
RHS29_P0840	47	743782	743925	-	absent									DNA sequence ; conserved partially (37.5%) [RJ]	hypothetical protein
RHS29_P0841	43	743952	744083	-	RJYHM_P0838	49	747311	747460	-	0.98	1	0.877551	Y
RHS29_P0842	110	744113	744445	-	RJYHM_P0839	110	747490	747822	-	1	1	1	Y
RHS29_P0843	160	744449	744931	-	RJYHM_P0840	131	747826	748221	-	1	0.81875	1	Y
RHS29_P0844	410	744996	746228	-	RJYHM_P0841	410	748373	749605	-	1	1	1	Y
RHS29_P0845	372	746331	747449	-	RJYHM_P0842	372	749708	750826	-	0.99	1	1	Y
RHS29_P0846	139	747446	747865	-	RJYHM_P0843	139	750823	751242	-	0.99	1	1	Y
RHS29_P0847	76	748280	748510	-	RJYHM_P0844	46	751803	751943	-	1	0.578947	0.956522		Truncated [RJ]	hypothetical protein
RHS29_P0848	155	748471	748938	-	RJYHM_P0845	406	751928	753148	-	0.94	0.832258	0.317734		Split [RH]	hypothetical protein
RHS29_P0849	169	748880	749389	-						0.99	0.994083	0.413793
RHS29_P0850	290	749671	750543	-	RJYHM_P0846	290	753285	754157	-	0.99	1	1	Y
RHS29_P0851	49	750628	750777	-	RJYHM_P0847	49	754258	754407	-	1	1	1	Y
RHS29_P0852	55	750819	750986	-	RJYHM_P0848	55	754449	754616	-	0.98	1	1	Y
RHS29_P0853	151	751019	751474	-	RJYHM_P0849	150	754649	755101	-	0.98	1	1	Y
RHS29_P0854	458	751898	753274	+	RJYHM_P0850	458	755524	756900	+	0.99	1	1	Y
RHS29_P0855	513	753261	754802	-	RJYHM_P0851	509	756887	758416	-	0.98	1	1	Y
RHS29_P0856	330	754897	755889	-	RJYHM_P0852	333	758511	759512	-	0.99	1	0.990991	Y
absent					RJYHM_P0853	117	759661	760014	-					DNA sequence ; conserved [RH]	hypothetical protein
RHS29_P0857	185	756120	756677	+	RJYHM_P0854	175	760078	760605	+	0.95	0.313514	0.331429		Split [RH], Truncated [RJ]	hypothetical protein
RHS29_P0858	92	756725	757003	+						0.98	1	0.525714
RHS29_P0859	648	757088	759034	-	RJYHM_P0855	648	760690	762636	-	0.99	1	1	Y
RHS29_P0860	191	759098	759673	+	RJYHM_P0856	191	762700	763275	+	1	1	1	Y
RHS29_P0861	46	759663	759803	+	RJYHM_P0857	46	763265	763405	+	1	1	1	Y
RHS29_P0862	494	759999	761483	+	RJYHM_P0858	494	763601	765085	+	0.99	1	1	Y
RHS29_P0863	87	761425	761688	+	RJYHM_M004	87	765027	765290	+	0.98	1	1	Y
RHS29_P0864	76	761622	761852	-	RJYHM_P0859	76	765224	765454	-	0.99	1	1	Y
absent					RJYHM_P0860	115	765720	766067	-					DNA sequence ; conserved [RH]	hypothetical protein
RHS29_P0865	86	762700	762960	-	RJYHM_P0861	86	766294	766554	-	1	1	1	Y
RHS29_P0866	229	763354	764043	+	RJYHM_P0862	229	766946	767635	+	1	1	1	Y
RHS29_P0867	959	764094	766973	+	RJYHM_P0863	959	767686	770565	+	0.99	1	1	Y
RHS29_P0868	245	766978	767715	+	RJYHM_P0864	245	770570	771307	+	0.99	1	1	Y
RHS29_P0869	444	767812	769146	+	RJYHM_P0865	444	771404	772738	+	0.99	1	1	Y
RHS29_P0870	104	769143	769457	+	RJYHM_P0866	104	772735	773049	+	1	1	1	Y
RHS29_P0871	266	769492	770292	+	RJYHM_P0867	266	773085	773885	+	0.99	1	1	Y
RHS29_P0872	41	770369	770494	+	RJYHM_P0868	51	774045	774200	+	1	0.439024	0.352941		Truncated, partial homology [RH;24-41 aa, RJ;34-51 aa]	hypothetical protein
RHS29_P0873	230	770726	771418	+	RJYHM_P0869	230	774432	775124	+	0.99	1	1	Y
RHS29_P0874	375	771475	772602	-	RJYHM_P0870	375	775181	776308	-	0.98	1	1	Y
RHS29_P0875	833	772973	775474	-	RJYHM_P0871	831	776679	779174	-	0.99	1	1	Y
absent					RJYHM_P0872	74	779220	779444	+					DNA sequence ; conserved [RH]	hypothetical protein
RHS29_P0876	503	775706	777217	-	RJYHM_P0873	503	779413	780924	-	1	1	1	Y
RHS29_P0877	161	777228	777713	-	RJYHM_P0874	161	780935	781420	-	1	1	1	Y
RHS29_P0878	108	777929	778255	-	RJYHM_P0875	111	781605	781940	-	0.99	0.87963	0.855856	Y
RHS29_P0879	99	778858	779157	-	RJYHM_P0876	99	782563	782862	-	1	1	1	Y
RHS29_P0880	142	779281	779709	+	RJYHM_P0877	142	782986	783414	+	0.99	1	1	Y
RHS29_P0881	251	779704	780459	-	RJYHM_P0878	251	783409	784164	-	1	1	1	Y
RHS29_P0882	411	780600	781835	-	RJYHM_P0879	411	784323	785558	-	1	1	1	Y
RHS29_P0883	93	781839	782120	-	RJYHM_P0880	38	785562	785678	-	0.95	0.408602	1		Truncated [RJ]	hypothetical protein
RHS29_P0884	83	782126	782377	-	RJYHM_P0881	83	785848	786099	-	1	1	1	Y
RHS29_P0885	103	782445	782756	+	RJYHM_P0882	103	786168	786479	+	0.97	1	1	Y
RHS29_P0886	104	783157	783471	-	RJYHM_P0883	104	786880	787194	-	0.96	1	1	Y
RHS29_P0887	109	783486	783815	-	RJYHM_P0884	92	787259	787537	-	0.98	0.816514	0.967391	Y
RHS29_P0889	71	784116	784331	+	RJYHM_P0886	71	787838	788053	+	0.99	1	1	Y
RHS29_P0890	106	784461	784781	-	RJYHM_P0887	106	788183	788503	-	0.97	1	1	Y
RHS29_P0891	53	784858	785019	-	absent									DNA sequence ; conserved partially (89.5%) [RJ]	hypothetical protein
RHS29_P0892	77	785057	785290	+	absent									DNA sequence ; absent [RJ]	hypothetical protein
RHS29_P0893	211	785357	785992	-	absent									DNA sequence ; absent [RJ]	hypothetical protein
RHS29_P0894	105	787077	787394	+	absent									DNA sequence ; absent [RJ]	bifunctional (p)ppGpp synthetase/guanosine-3',5'-bis(diphosphate) 3'-pyrophosphohydrolase, partial
RHS29_P0895	122	787399	787767	+	absent									DNA sequence ; conserved partially (67.2%) [RJ]	bifunctional (p)ppGpp synthetase/guanosine-3',5'-bis(diphosphate) 3'-pyrophosphohydrolase, partial
RHS29_P0896	114	788332	788676	-	RJYHM_P0888	112	789538	789876	-	0.87	1	1	Y
RHS29_P0897	76	788760	788990	-	absent									DNA sequence ; conserved [RJ]	hypothetical protein
RHS29_P0898	227	789100	789783	-	RJYHM_P0889	256	790300	791070	-	0.99	0.964758	0.855469	Y
RHS29_P0899	1892	789972	795650	+	RJYHM_P0890	1892	791171	796849	+	0.99	1	1	Y
RHS29_P0900	276	795897	796727	-	RJYHM_P0891	319	797096	798055	-	0.99	1	0.865204	Y
RHS29_P0901	133	797064	797465	-	RJYHM_P0892	133	798263	798664	-	0.98	1	1	Y
RHS29_P0902	137	797467	797880	-	RJYHM_P0893	129	798666	799055	-	0.93	1	1	Y
RHS29_P0903	121	798012	798377	-	RJYHM_P0894	121	799183	799548	-	0.98	1	1	Y
RHS29_P0904	153	798793	799254	-	RJYHM_P0895	153	799963	800424	-	1	1	1	Y
RHS29_P0905	88	800057	800323	-	RJYHM_P0896	88	801238	801504	-	0.95	0.875	0.875	Y
RHS29_P0906	430	800455	801747	-	RJYHM_P0897	427	801682	802965	-	0.99	0.993023	1	Y
RHS29_P0907	474	802526	803950	+	RJYHM_P0898	474	803757	805181	+	0.99	1	1	Y
RHS29_P0908	581	803943	805688	+	RJYHM_P0899	581	805174	806919	+	0.99	1	1	Y
RHS29_P0909	319	805910	806869	-	RJYHM_P0900	319	807141	808100	-	0.99	1	1	Y
RHS29_P0910	593	807544	809325	-	RJYHM_P0901	593	808775	810556	-	0.99	1	1	Y
RHS29_P0911	173	809315	809836	-	RJYHM_P0902	173	810546	811067	-	0.99	1	1	Y
RHS29_P0912	64	810086	810280	-	RJYHM_P0903	64	811317	811511	-	0.97	1	1	Y
RHS29_P0913	561	810457	812142	-	RJYHM_P0904	561	811688	813373	-	0.99	1	1	Y
RHS29_P0914	132	812487	812885	-	RJYHM_P0905	132	813718	814116	-	1	1	1	Y
RHS29_P0915	307	812892	813815	-	RJYHM_P0906	307	814123	815046	-	0.99	1	1	Y
RHS29_P0916	149	813815	814264	-	RJYHM_P0907	149	815046	815495	-	0.99	1	1	Y
RHS29_P0917	117	814681	815034	+	RJYHM_P0908	167	815914	816417	+	0.98	0.82906	0.580838		Truncated [RH]	hypothetical protein
RHS29_P0918	84	815569	815823	+	RJYHM_P0909	84	816809	817063	+	0.99	1	1	Y
RHS29_P0919	465	815847	817244	+	RJYHM_P0910	465	817087	818484	+	0.99	1	1	Y
RHS29_P0920	65	817316	817513	+	RJYHM_P0911	142	818556	818984	+	0.98	1	0.457746		Split [RH]	hypothetical protein
RHS29_P0921	48	817514	817660	+						1	1	0.338028
RHS29_P0922	639	817863	819782	-	RJYHM_P0912	639	819103	821022	-	0.99	1	1	Y
RHS29_P0923	175	819956	820483	-	RJYHM_P0913	175	821196	821723	-	1	1	1	Y
RHS29_P0924	188	820537	821103	-	RJYHM_P0914	188	821777	822343	-	0.98	1	1	Y
RHS29_P0925	38	821119	821235	-	RJYHM_P0915	38	822359	822475	-	0.89	1	1	Y
RHS29_P0926	170	821210	821722	-	RJYHM_P0916	170	822450	822962	-	0.99	1	1	Y
RHS29_P0927	47	821818	821961	+	RJYHM_P0917	47	823058	823201	+	0.98	1	1	Y
RHS29_P0928	43	822494	822625	-	RJYHM_P0918	43	823734	823865	-	1	1	1	Y
RHS29_P0929	181	822609	823154	-	RJYHM_P0919	64	823849	824043	-	0.9815	0.3	0.84		Split [RJ]	hypothetical protein
					RJYHM_P0920	128	824000	824386	-	0.96	0.707182	1
RHS29_P0930	55	823178	823345	-	RJYHM_P0921	55	824410	824577	-	1	1	1	Y
RHS29_P0931	98	823923	824219	-	RJYHM_P0922	96	825149	825439	-	0.99	0.979592	1	Y
RHS29_P0932	303	825265	826176	-	RJYHM_P0923	268	826487	827293	-	0.96	0.884488	1	Y
RHS29_P0933	66	826190	826390	-	RJYHM_P0924	66	827413	827613	-	1	1	1	Y
RHS29_P0934	90	826365	826637	-	RJYHM_P0925	90	827588	827860	-	1	1	1	Y
RHS29_P0935	59	827286	827465	+	RJYHM_P0926	59	828513	828692	+	0.97	1	1	Y
RHS29_P0936	43	827680	827811	+	RJYHM_P0927	44	828904	829038	+	0.95	1	1	Y
absent					RJYHM_P0928	63	829135	829326	+					DNA sequence ; conserved [RH]	hypothetical protein
RHS29_P0937	123	828349	828720	+	RJYHM_P0929	123	829577	829948	+	0.98	1	1	Y
RHS29_P0938	69	828701	828910	+	RJYHM_P0930	69	829929	830138	+	0.99	1	1	Y
RHS29_P0939	51	828861	829016	+	RJYHM_P0931	103	830089	830400	+	0.98	0.921569	0.456311		Truncated [RH]	hypothetical protein
absent					RJYHM_P0932	36	830433	830543	+					DNA sequence ; conserved [RH]	hypothetical protein
RHS29_P0940	69	829485	829694	-	RJYHM_P0933	69	830718	830927	-	1	1	1	Y
RHS29_P0941	70	829794	830006	-	RJYHM_P0934	70	831027	831239	-	1	1	1	Y
RHS29_P0942	101	829969	830274	-	RJYHM_P0935	101	831202	831507	-	0.98	1	1	Y
RHS29_P0943	252	830362	831120	-	RJYHM_P0936	212	831715	832353	-	0.98	0.84127	1	Y
RHS29_P0944	95	831125	831412	-	RJYHM_P0937	109	832358	832687	-	0.98	1	0.862385	Y
RHS29_P0945	52	831599	831757	+	absent									DNA sequence ; conserved [RJ]	hypothetical protein
RHS29_P0946	67	831828	832031	-	absent									DNA sequence ; conserved [RJ]	hypothetical protein
RHS29_P0947	92	832032	832310	-	RJYHM_P0938	82	833284	833532	-	0.89	0.891304	0.963415	Y
RHS29_P0948	181	832414	832959	-	RJYHM_P0939	181	833636	834181	-	0.98	1	1	Y
RHS29_P0950	69	833536	833745	-	RJYHM_P0941	69	834758	834967	-	1	1	1	Y
RHS29_P0951	63	834070	834261	-	RJYHM_P0942	82	835288	835536	-	0.76	1	1		Truncated [RH]	hypothetical protein
RHS29_P0952	220	834305	834967	-	RJYHM_P0943	102	835580	835888	-	0.97	0.463636	1		Split [RJ]	hypothetical protein
					RJYHM_P0944	117	835885	836238	-	0.9684	0.43	0.81
RHS29_P0953	906	835308	838028	-	RJYHM_P0945	906	836579	839299	-	1	1	1	Y
RHS29_P0954	282	838244	839092	+	RJYHM_P0946	282	839515	840363	+	0.99	1	1	Y
RHS29_P0955	131	839306	839701	-	RJYHM_P0947	131	840575	840970	-	0.98	1	1	Y
RHS29_P0956	127	839702	840085	-	RJYHM_P0948	127	840971	841354	-	1	1	1	Y
RHS29_P0957	419	840260	841519	-	RJYHM_P0949	419	841529	842788	-	1	1	1	Y
RHS29_P0958	807	841611	844034	-	RJYHM_P0950	807	842872	845295	-	0.99	1	1	Y
RHS29_P0959	286	844299	845159	+	RJYHM_P0951	286	845566	846426	+	1	1	1	Y
RHS29_P0961	456	845665	847035	+	RJYHM_P0953	456	846932	848302	+	0.99	1	1	Y
RHS29_P0962	97	847046	847339	-	RJYHM_P0954	98	848313	848609	-	0.97	1	1	Y
RHS29_P0963	32	847954	848052	+	RJYHM_P0955	142	849011	849439	+	0.97	1	0.23		Truncated [RH]	bifunctional (p)ppGpp synthetase/guanosine-3',5'-bis(diphosphate) 3'-pyrophosphohydrolase, partial
RHS29_P0964	68	848224	848430	+	RJYHM_P0956	71	849491	849706	+	0.97	1	0.96	Y
RHS29_P0965	73	848923	849144	-	RJYHM_P0957	73	850199	850420	-	0.97	1	1	Y
RHS29_P0967	76	850141	850371	-	RJYHM_P0959	76	851418	851648	-	1	1	1	Y
RHS29_P0968	78	850582	850818	+	RJYHM_P0960	78	851859	852095	+	0.99	1	1	Y
RHS29_P0969	142	850770	851198	+	RJYHM_P0961	142	852047	852475	+	0.99	1	1	Y
RHS29_P0970	518	851182	852738	+	RJYHM_P0962	518	852459	854015	+	0.99	1	1	Y
RHS29_P0971	205	852983	853600	+	RJYHM_P0963	205	854260	854877	+	0.99	1	1	Y
RHS29_P0972	128	853702	854088	+	RJYHM_P0964	128	854979	855365	+	0.99	1	1	Y
RHS29_P0973	173	854225	854746	+	RJYHM_P0965	173	855491	856012	+	0.99	1	1	Y
RHS29_P0974	555	854950	856617	+	RJYHM_P0966	555	856215	857882	+	0.99	1	1	Y
RHS29_P0975	251	856598	857353	+	RJYHM_P0967	251	857863	858618	+	0.98	1	1	Y
RHS29_P0976	200	857427	858029	+	RJYHM_P0968	200	858691	859293	+	0.99	1	1	Y
RHS29_P0977	713	858240	860381	-	RJYHM_P0969	713	859504	861645	-	0.99	1	1	Y
RHS29_P0978	103	860618	860929	-	RJYHM_P0970	103	861882	862193	-	1	1	1	Y
RHS29_P0979	140	860971	861393	-	RJYHM_P0971	138	862235	862651	-	0.99	0.992857	0.992754	Y
RHS29_P0980	102	861462	861770	-	RJYHM_P0972	102	862720	863028	-	0.98	1	1	Y
RHS29_P0981	232	861905	862603	+	RJYHM_P0973	232	863163	863861	+	0.99	1	1	Y
RHS29_P0982	211	862607	863242	+	RJYHM_P0974	211	863865	864500	+	0.99	1	1	Y
RHS29_P0983	38	863256	863372	+	RJYHM_P0975	38	864514	864630	+	1	1	1	Y
RHS29_P0984	96	863350	863640	+	RJYHM_P0976	93	864608	864889	+	0.84	1	1	Y
RHS29_P0985	71	863618	863833	+	RJYHM_P0977	77	864855	865088	+	0.97	1	0.922078	Y
RHS29_P0986	567	863996	865699	-	RJYHM_P0978	549	865244	866893	-	0.95	1	1	Y
RHS29_P0987	361	865820	866905	-	RJYHM_P0979	361	867014	868099	-	0.99	1	1	Y
RHS29_P0988	449	867100	868449	-	RJYHM_P0980	449	868294	869643	-	0.99	1	1	Y
RHS29_P0989	479	868551	869990	-	RJYHM_P0981	479	869852	871291	-	0.99	1	1	Y
RHS29_P0990	1121	870073	873438	-	RJYHM_P0982	1121	871438	874803	-	0.99	1	1	Y
RHS29_P0991	87	873450	873713	-	RJYHM_P0983	87	874815	875078	-	0.99	1	1	Y
RHS29_P0992	123	873875	874246	+	RJYHM_P0984	123	875240	875611	+	0.98	1	1	Y
RHS29_P0993	463	874247	875638	+	RJYHM_P0985	463	875612	877003	+	0.99	1	1	Y
RHS29_P0994	119	876633	876992	-	RJYHM_P0986	196	877787	878377	-	0.99	1	0.607143		Truncated [RH]	hypothetical protein
RHS29_P0995	29	877141	877230	-	RJYHM_P0987	29	878526	878615	-	1	1	1	Y
RHS29_P0996	51	877244	877399	-	RJYHM_P0988	51	878629	878784	-	0.96	1	1	Y
RHS29_P0997	108	877603	877929	-	RJYHM_P0989	108	878988	879314	-	0.99	1	1	Y
RHS29_P0998	106	877958	878278	-	RJYHM_P0990	87	879343	879606	-	0.98	0.820755	1	Y
RHS29_P0999	490	878473	879945	+	RJYHM_P0991	490	879856	881328	+	0.99	1	1	Y
RHS29_P1000	407	880134	881357	-	RJYHM_P0992	407	881518	882741	-	0.99	1	1	Y
RHS29_P1001	137	881390	881803	-	RJYHM_P0993	137	882908	883321	-	0.98	0.372263	0.372263		Truncated, partial homology [RH;1-86 aa, RJ;47-132 aa]	hypothetical protein
RHS29_P1002	41	882004	882129	-	absent									DNA sequence ; conserved [RJ]	hypothetical protein
RHS29_P1003	365	882252	883349	-	RJYHM_P0994	365	883626	884723	-	0.99	1	1	Y
RHS29_P1004	47	883372	883515	-	RJYHM_P0995	56	884720	884890	-	0.89	0.808511	0.678571	Y
RHS29_P1005	76	883545	883775	-	RJYHM_P0996	62	884962	885150	-	1	0.815789	1	Y
RHS29_P1006	185	883977	884534	-	RJYHM_P0997	185	885352	885909	-	0.99	1	1	Y
RHS29_P1007	203	884856	885467	-	RJYHM_P0998	203	886232	886843	-	0.99	1	1	Y
RHS29_P1008	77	885648	885881	+	RJYHM_P0999	77	887024	887257	+	0.99	1	1	Y
RHS29_P1009	70	885892	886104	+	RJYHM_P1000	70	887268	887480	+	1	1	1	Y
RHS29_P1010	225	886226	886903	-	RJYHM_P1001	225	887602	888279	-	1	1	1	Y
RHS29_P1011	68	887070	887276	+	RJYHM_P1002	68	888446	888652	+	1	1	1	Y
RHS29_P1012	117	887296	887649	+	RJYHM_P1003	117	888672	889025	+	1	1	1	Y
RHS29_P1013	44	887732	887866	+	RJYHM_P1004	44	889108	889242	+	1	1	1	Y
RHS29_P1014	118	887886	888242	+	RJYHM_P1005	118	889262	889618	+	1	1	1	Y
RHS29_P1015	533	888657	890258	-	RJYHM_P1006	533	890033	891634	-	0.97	1	1	Y
RHS29_P1016	51	890324	890479	+	RJYHM_P1007	51	891700	891855	+	1	1	1	Y
RHS29_P1017	207	891565	892188	-	RJYHM_P1008	226	892885	893565	-	0.98	1	0.915929	Y
RHS29_P1018	159	892405	892884	-	RJYHM_P1009	319	893782	894741	-	0.97	0.968553	0.482759		Split [RH]	CorA like magnesium transporter
RHS29_P1019	105	892854	893171	-						0.99	1	0.329154
RHS29_P1020	55	893457	893624	+	RJYHM_P1010	65	895033	895230	+	0.83	1	1	Y
RHS29_P1021	134	893985	894389	-	RJYHM_P1011	134	895591	895995	-	0.97	1	1	Y
RHS29_P1023	100	897172	897474	-	RJYHM_P1013	94	898777	899061	-	0.97	0.94	1	Y
RHS29_P1024	48	897810	897956	-	RJYHM_P1014	48	899415	899561	-	1	1	1	Y
RHS29_P1025	599	898049	899848	-	RJYHM_P1015	599	899654	901453	-	0.99	1	1	Y
RHS29_P1026	66	900213	900413	-	RJYHM_P1016	66	901819	902019	-	1	1	1	Y
RHS29_P1027	203	900492	901103	+	RJYHM_P1017	203	902098	902709	+	0.99	1	1	Y
RHS29_P1028	69	901113	901322	+	RJYHM_P1018	69	902719	902928	+	0.99	1	1	Y
RHS29_P1029	75	901496	901723	+	RJYHM_P1019	75	903102	903329	+	0.99	1	1	Y
RHS29_P1030	71	901897	902112	+	RJYHM_P1020	71	903503	903718	+	0.97	1	1	Y
RHS29_P1031	1092	902469	905747	+	RJYHM_P1021	1092	904074	907352	+	0.99	1	1	Y
RHS29_P1032	76	905835	906065	+	RJYHM_P1022	76	907440	907670	+	1	1	1	Y
RHS29_P1033	104	906396	906710	-	RJYHM_M005	104	907953	908267	-	0.98	1	1	Y
absent					RJYHM_P1023	94	908239	908523	+					DNA sequence ; conserved [RH]	hypothetical protein
RHS29_P1034	79	907583	907822	+	RJYHM_P1024	79	909130	909369	+	1	1	1	Y
RHS29_P1035	665	908138	910135	-	RJYHM_P1025	665	909680	911677	-	0.99	1	1	Y
RHS29_P1036	514	910233	911777	-	RJYHM_P1026	514	911777	913321	-	0.99	1	1	Y
RHS29_P1037	82	911853	912101	+	RJYHM_P1027	82	913397	913645	+	1	1	1	Y
RHS29_P1038	1140	912331	915753	+	RJYHM_P1028	1140	913880	917302	+	0.99	1	1	Y
RHS29_P1039	88	915951	916217	-	RJYHM_P1029	108	917444	917770	-	0.94	0.931818	0.731481	Y
RHS29_P1040	250	916223	916975	-	RJYHM_P1030	250	917776	918528	-	1	1	1	Y
RHS29_P1041	289	917109	917978	+	RJYHM_P1031	289	918666	919535	+	0.99	1	1	Y
RHS29_P1042	513	918277	919818	+	RJYHM_P1032	513	919834	921375	+	0.99	1	1	Y
RHS29_P1043	178	919815	920351	+	RJYHM_P1033	178	921372	921908	+	0.98	1	1	Y
RHS29_P1044	43	920624	920755	-	RJYHM_P1034	91	922231	922506	-	1	1	0.472527		Truncated [RH]	hypothetical protein
RHS29_P1045	36	920804	920914	-	RJYHM_P1035	41	922587	922712	-	1	2.36111	2.07317		Truncated, partial homology [RH;1-18 aa, RJ;1-18 aa]	hypothetical protein
RHS29_P1046	32	921240	921338	-	RJYHM_P1036	32	923038	923136	-	1	1	1	Y
RHS29_P1047	130	921382	921774	-	RJYHM_P1037	130	923180	923572	-	0.98	1	1	Y
RHS29_P1048	547	922922	924565	-	RJYHM_P1038	547	924736	926379	-	1	1	1	Y
RHS29_P1049	95	924592	924879	-	RJYHM_P1039	95	926406	926693	-	1	1	1	Y
RHS29_P1050	116	925292	925642	-	RJYHM_P1040	116	927107	927457	-	0.95	1	1	Y
absent					RJYHM_P1041	85	927463	927720	-					DNA sequence ; conserved [RH]	hypothetical protein
RHS29_P1051	162	925943	926431	-	RJYHM_P1042	162	927756	928244	-	1	1	1	Y
RHS29_P1052	87	926479	926742	-	RJYHM_P1043	87	928301	928564	-	0.98	1	1	Y
RHS29_P1053	157	926776	927249	-	RJYHM_P1044	161	928598	929083	-	0.96	1	1	Y
RHS29_P1054	39	927767	927886	+	RJYHM_P1045	39	929601	929720	+	1	1	1	Y
RHS29_P1055	239	928190	928909	-	RJYHM_P1046	239	930024	930743	-	0.99	1	1	Y
RHS29_P1056	178	929135	929671	+	RJYHM_P1047	178	930971	931507	+	0.99	1	1	Y
RHS29_P1057	351	929815	930870	+	RJYHM_P1048	351	931651	932706	+	1	1	1	Y
RHS29_P1058	222	930886	931554	+	RJYHM_P1049	222	932722	933390	+	0.99	1	1	Y
RHS29_P1059	80	931929	932171	+	RJYHM_P1050	104	933694	934008	+	1	1	0.769231		Truncated [RH]	hypothetical protein
RHS29_P1060	132	932232	932630	+	RJYHM_P1051	135	934069	934476	+	0.98	1	1	Y
RHS29_P1061	50	932769	932921	+	RJYHM_P1052	50	934615	934767	+	0.96	1	1	Y
RHS29_P1062	77	932966	933199	-	RJYHM_P1053	77	934812	935045	-	0.99	1	1	Y
absent					RJYHM_P1054	69	935283	935492	+					DNA sequence ; conserved [RH]	hypothetical protein
RHS29_P1063	73	935093	935314	+	RJYHM_P1055	73	936881	937102	+	0.97	1	1	Y
absent					RJYHM_P1056	71	937595	937810	-					DNA sequence ; absent [RH]	bifunctional (p)ppGpp synthetase/guanosine-3',5'-bis(diphosphate) 3'-pyrophosphohydrolase, partial
absent					RJYHM_P1057	142	937862	938290	-					DNA sequence ; absent [RH]	bifunctional (p)ppGpp synthetase/guanosine-3',5'-bis(diphosphate) 3'-pyrophosphohydrolase, partial
RHS29_P1065	92	936783	937061	-	RJYHM_P1059	92	939676	939954	-	1	1	1	Y
RHS29_P1066	136	937080	937490	-	RJYHM_P1060	136	939973	940383	-	0.99	1	1	Y
RHS29_P1067	340	937501	938523	-	RJYHM_P1061	340	940394	941416	-	1	1	1	Y
RHS29_P1068	127	938542	938925	-	RJYHM_P1062	127	941435	941818	-	0.99	1	1	Y
RHS29_P1069	125	938950	939327	-	RJYHM_P1063	125	941843	942220	-	0.99	1	1	Y
RHS29_P1070	212	939386	940024	-	RJYHM_P1064	212	942279	942917	-	0.99	1	1	Y
RHS29_P1071	435	940034	941341	-	RJYHM_P1065	435	942927	944234	-	0.99	1	1	Y
RHS29_P1072	153	941345	941806	-	RJYHM_P1066	153	944238	944699	-	1	1	1	Y
RHS29_P1073	63	941820	942011	-	RJYHM_P1067	63	944713	944904	-	1	1	1	Y
RHS29_P1074	176	942035	942565	-	RJYHM_P1068	176	944928	945458	-	0.99	1	1	Y
RHS29_P1075	118	942583	942939	-	RJYHM_P1069	118	945476	945832	-	0.97	1	1	Y
RHS29_P1076	177	942955	943488	-	RJYHM_P1070	177	945848	946381	-	1	1	1	Y
RHS29_P1077	132	943498	943896	-	RJYHM_P1071	132	946391	946789	-	1	1	1	Y
RHS29_P1078	101	943917	944222	-	RJYHM_P1072	101	946810	947115	-	1	1	1	Y
RHS29_P1079	179	944240	944779	-	RJYHM_P1073	179	947133	947672	-	1	1	1	Y
RHS29_P1080	109	944779	945108	-	RJYHM_P1074	109	947672	948001	-	0.98	1	1	Y
RHS29_P1081	122	945109	945477	-	RJYHM_P1075	122	948002	948370	-	0.99	1	1	Y
RHS29_P1082	77	945552	945785	-	RJYHM_P1076	77	948445	948678	-	1	1	1	Y
RHS29_P1083	71	945787	946002	-	RJYHM_P1077	71	948680	948895	-	1	1	1	Y
RHS29_P1084	136	945995	946405	-	RJYHM_P1078	136	948888	949298	-	1	1	1	Y
RHS29_P1085	217	946420	947073	-	RJYHM_P1079	217	949313	949966	-	0.99	1	1	Y
RHS29_P1086	119	947075	947434	-	RJYHM_P1080	119	949968	950327	-	0.98	1	1	Y
RHS29_P1087	92	947443	947721	-	RJYHM_P1081	92	950336	950614	-	0.99	1	1	Y
RHS29_P1088	273	947746	948567	-	RJYHM_P1082	273	950639	951460	-	0.99	1	1	Y
RHS29_P1089	98	948568	948864	-	RJYHM_P1083	98	951462	951758	-	0.99	1	1	Y
RHS29_P1090	207	948861	949484	-	RJYHM_P1084	207	951755	952378	-	1	1	1	Y
RHS29_P1091	215	949594	950241	-	RJYHM_P1085	215	952488	953135	-	1	1	1	Y
RHS29_P1092	105	950242	950559	-	RJYHM_P1086	105	953136	953453	-	1	1	1	Y
RHS29_P1093	394	950800	951984	-	RJYHM_P1087	394	953694	954878	-	0.99	1	1	Y
RHS29_P1096	240	952561	953283	+	RJYHM_P1090	240	955456	956178	+	0.99	1	1	Y
RHS29_P1097	150	953394	953846	+	RJYHM_P1091	150	956289	956741	+	0.99	1	1	Y
RHS29_P1098	463	953843	955234	+	RJYHM_P1092	463	956738	958129	+	0.99	1	1	Y
RHS29_P1099	81	955340	955585	+	RJYHM_P1093	81	958231	958476	+	0.99	1	1	Y
RHS29_P1100	61	955579	955764	+	absent									DNA sequence ; conserved [RJ]	hypothetical protein
RHS29_P1101	31	955907	956002	+	RJYHM_M006	31	958798	958893	+	1	1	1	Y
RHS29_P1102	452	956244	957602	+	RJYHM_P1094	452	959135	960493	+	0.99	1	1	Y
RHS29_P1103	72	958034	958252	+	RJYHM_P1095	126	960767	961147	+	0.99	0.972222	0.555556		Truncated [RH]	hypothetical protein
RHS29_P1104	63	958326	958517	+	RJYHM_P1096	62	961184	961372	+	0.98	1	1	Y
RHS29_P1105	115	958530	958877	+	RJYHM_P1097	85	961385	961642	+	0.99	0.73913	1		Truncated [RJ]	serine protease inhibitor ecotin, partial
RHS29_P1106	59	958834	959013	+	RJYHM_P1098	59	961689	961868	+	0.97	1	1	Y
RHS29_P1107	190	959227	959799	-	RJYHM_P1099	190	962082	962654	-	0.99	1	1	Y
RHS29_P1108	354	960153	961217	-	RJYHM_P1100	354	963007	964071	-	0.99	1	1	Y
RHS29_P1109	410	961570	962802	-	RJYHM_P1101	410	964424	965656	-	0.99	1	1	Y
RHS29_P1110	70	963316	963528	-	RJYHM_P1102	70	966170	966382	-	0.99	1	1	Y
RHS29_P1112	315	964969	965916	-	RJYHM_P1104	315	967824	968771	-	0.99	1	1	Y
RHS29_P1113	295	966028	966915	-	RJYHM_P1105	295	968883	969770	-	0.99	1	1	Y
RHS29_P1114	713	967071	969212	-	RJYHM_P1106	713	969926	972067	-	0.99	1	1	Y
RHS29_P1115	457	969441	970814	+	RJYHM_P1107	457	972296	973669	+	0.99	1	1	Y
absent					RJYHM_P1108	50	973877	974029	+					DNA sequence ; conserved [RH]	hypothetical protein
RHS29_P1116	49	971218	971367	+	RJYHM_P1109	49	974080	974229	+	1	1	1	Y
RHS29_P1117	87	971306	971569	+	RJYHM_P1110	70	974168	974380	+	1	0.988506	1.22857		Truncated, partial homology [RH;1-51 aa, RJ;1-51 aa]	hypothetical protein
absent					RJYHM_P1111	37	974432	974545	+					DNA sequence ; conserved [RH]	hypothetical protein
RHS29_P1118	260	971676	972458	+	RJYHM_P1112	260	974542	975324	+	0.99	1	1	Y
RHS29_P1119	88	972645	972911	+	RJYHM_P1113	88	975520	975786	+	0.99	1	1	Y
RHS29_P1120	447	972914	974257	+	RJYHM_P1114	447	975789	977132	+	0.99	1	1	Y
RHS29_P1121	38	974250	974366	+	RJYHM_P1115	38	977125	977241	+	0.95	1	1	Y
RHS29_P1122	43	974408	974539	-	absent									DNA sequence ; conserved [RJ]	hypothetical protein
RHS29_P1123	65	974777	974974	-	RJYHM_P1116	117	977490	977843	-	1	0.953846	0.529915		Truncated [RH]	ATP-binding protein (COG1373 superfamily)
absent					RJYHM_P1117	95	978576	978863	+					DNA sequence ; conserved [RH]	hypothetical protein
RHS29_P1124	62	975764	975952	-	absent									DNA sequence ; conserved [RJ]	hypothetical protein
absent					RJYHM_P1118	45	979279	979416	-					DNA sequence ; conserved [RH]	hypothetical protein
RHS29_P1125	107	976843	977166	-	absent									DNA sequence ; conserved [RJ]	hypothetical protein
RHS29_P1126	67	977126	977329	-	RJYHM_P1119	72	979952	980170	-	0.98	0.955224	0.888889	Y
RHS29_M007	87	977280	977543	-	RJYHM_P1120	87	980121	980384	-	0.99	1	1	Y
absent					RJYHM_P1121	72	980479	980697	-					DNA sequence ; conserved [RH]	hypothetical protein
RHS29_P1127	111	977924	978259	-	RJYHM_P1122	111	980766	981101	-	0.97	1	1	Y
RHS29_P1128	478	978269	979705	-	RJYHM_P1123	478	981111	982547	-	0.98	1	1	Y
RHS29_P1129	248	979846	980592	-	RJYHM_P1124	248	982688	983434	-	0.99	1	1	Y
RHS29_P1130	273	980621	981442	+	RJYHM_P1125	273	983463	984284	+	0.99	1	1	Y
RHS29_P1131	133	981515	981916	+	RJYHM_P1126	133	984357	984758	+	0.99	1	1	Y
RHS29_P1132	51	981898	982053	-	RJYHM_M007	51	984740	984895	-	0.98	1	1	Y
RHS29_P1133	95	982097	982384	+	RJYHM_P1127	95	984939	985226	+	1	1	1	Y
RHS29_P1134	128	982393	982779	+	RJYHM_P1128	128	985235	985621	+	0.98	1	1	Y
RHS29_P1135	112	982776	983114	+	RJYHM_P1129	112	985618	985956	+	0.96	1	1	Y
RHS29_P1136	82	983394	983642	+	RJYHM_P1130	82	986237	986485	+	0.93	1	1	Y
RHS29_P1137	71	983824	984039	-	RJYHM_P1131	71	986667	986882	-	0.99	1	1	Y
RHS29_P1138	172	984205	984723	-	RJYHM_P1132	83	987048	987299	-	1	0.482558	1		Split [RJ]	hypothetical protein
					RJYHM_P1133	65	987368	987565	-	0.953	0.37	0.98
RHS29_P1139	36	984944	985054	-	RJYHM_P1134	36	987786	987896	-	0.97	1	1	Y
RHS29_P1140	37	985231	985344	-	RJYHM_P1135	37	988073	988186	-	1	1	1	Y
RHS29_P1141	100	985659	985961	-	RJYHM_P1136	100	988501	988803	-	1	1	1	Y
RHS29_P1142	48	985979	986125	-	RJYHM_P1137	48	988821	988967	-	1	1	1	Y
RHS29_P1143	323	986210	987181	-	RJYHM_P1138	323	989052	990023	-	0.99	1	1	Y
RHS29_P1144	508	987234	988760	-	RJYHM_P1139	508	990076	991602	-	0.99	1	1	Y
RHS29_P1145	203	988757	989368	-	RJYHM_P1140	203	991599	992210	-	0.99	1	1	Y
RHS29_P1146	455	989627	990994	+	RJYHM_P1141	455	992469	993836	+	0.99	1	1	Y
RHS29_P1147	282	991132	991980	-	RJYHM_P1142	282	993974	994822	-	0.97	1	1	Y
RHS29_P1148	144	992064	992498	+	RJYHM_P1143	331	994906	995901	+	0.97	1	0.435045		Split [RH]	Putative transposase, YhgA-like
RHS29_P1149	191	992499	993074	+						0.96	1	0.561934
RHS29_P1150	812	993112	995550	+	RJYHM_P1144	812	995939	998377	+	0.99	1	1	Y
RHS29_P1151	250	995519	996271	+	RJYHM_P1145	250	998346	999098	+	0.9	1	1	Y
RHS29_P1152	279	996320	997159	+	RJYHM_P1146	278	999147	999983	+	0.97	0.982079	0.985612	Y
RHS29_P1153	59	997252	997431	-	RJYHM_P1147	401	1000080	1001285	-	0.98	1	0.147132		Split [RH]	ATP-binding protein, partial (COG1373 superfamily)
RHS29_P1154	324	997483	998457	-						0.99	1	0.80798
RHS29_P1155	428	998907	1000193	+	RJYHM_P1148	428	1001735	1003021	+	1	1	1	Y
RHS29_P1156	163	1000339	1000830	+	RJYHM_P1149	90	1003167	1003439	+	0.951	0.5	0.9		Split [RJ]	hypothetical protein
					RJYHM_P1150	77	1003426	1003659	+	1	0.472393	1
RHS29_P1157	162	1001204	1001692	+	RJYHM_P1151	145	1004034	1004471	+	0.89	1	1	Y
RHS29_P1158	38	1001877	1001993	+	RJYHM_P1152	38	1004656	1004772	+	1	1	1	Y
RHS29_P1159	125	1002144	1002521	-	RJYHM_P1153	122	1004931	1005299	-	0.96	0.912	0.934426	Y
RHS29_P1160	99	1002461	1002760	-	RJYHM_P1154	100	1005239	1005541	-	0.96	1	1	Y
RHS29_P1161	49	1002872	1003021	-	RJYHM_P1155	49	1005653	1005802	-	1	1	1	Y
RHS29_P1162	185	1003035	1003592	-	RJYHM_P1156	185	1005816	1006373	-	0.99	1	1	Y
RHS29_P1163	110	1003629	1003961	-	RJYHM_P1157	110	1006413	1006745	-	0.98	1	1	Y
absent					RJYHM_P1158	106	1007157	1007477	+					DNA sequence ; conserved [RH]	hypothetical protein
RHS29_P1164	164	1004938	1005432	+	RJYHM_P1159	242	1007514	1008242	+	1	1	0.677686		Truncated [RH]	hypothetical protein
RHS29_P1165	95	1005432	1005719	+	RJYHM_P1160	36	1008242	1008352	+	1	0.27	0.72		Split [RJ]	hypothetical protein
					RJYHM_P1161	68	1008322	1008528	+	1	0.715789	1
RHS29_P1166	425	1006061	1007338	-	RJYHM_P1162	425	1008870	1010147	-	0.99	1	1	Y
RHS29_P1167	183	1007375	1007926	-	RJYHM_P1163	183	1010184	1010735	-	0.98	1	1	Y
RHS29_P1168	228	1008101	1008787	-	RJYHM_P1164	228	1010898	1011584	-	1	1	1	Y
RHS29_P1169	114	1008784	1009128	-	RJYHM_P1165	114	1011581	1011925	-	0.98	1	1	Y
RHS29_P1170	55	1009115	1009282	-	RJYHM_P1166	55	1011912	1012079	-	0.96	1	1	Y
RHS29_P1172	553	1009824	1011485	+	RJYHM_P1168	553	1012614	1014275	+	0.99	1	1	Y
RHS29_P1173	82	1011788	1012036	+	RJYHM_P1169	82	1014578	1014826	+	1	1	1	Y
RHS29_P1174	391	1012701	1013876	+	RJYHM_P1170	391	1015491	1016666	+	0.99	1	1	Y
RHS29_P1175	415	1014057	1015304	+	RJYHM_P1171	415	1016847	1018094	+	0.99	1	1	Y
RHS29_P1176	221	1015297	1015962	+	RJYHM_P1172	221	1018087	1018752	+	1	1	1	Y
RHS29_P1177	632	1016181	1018079	+	RJYHM_P1173	632	1018972	1020870	+	0.99	1	1	Y
RHS29_P1178	424	1018154	1019428	+	RJYHM_P1174	424	1020945	1022219	+	0.99	1	1	Y
RHS29_P1179	650	1019457	1021409	+	RJYHM_P1175	650	1022248	1024200	+	0.99	1	1	Y
RHS29_P1180	72	1021406	1021624	-	RJYHM_P1176	96	1024197	1024487	-	0.97	0.944444	0.708333		Truncated [RH]	hypothetical protein
RHS29_P1181	72	1021771	1021989	-	absent									DNA sequence ; conserved [RJ]	hypothetical protein
RHS29_P1182	104	1022053	1022367	-	RJYHM_P1177	104	1024840	1025154	-	1	1	1	Y
RHS29_P1183	157	1022581	1023054	-	RJYHM_P1178	111	1025380	1025715	-	0.98	0.687898	0.972973		Truncated [RJ]	hypothetical protein
RHS29_P1184	122	1023029	1023397	-	RJYHM_P1179	79	1025751	1025990	-	0.99	0.647541	1		Truncated [RJ]	hypothetical protein
RHS29_P1185	1650	1023462	1028414	-	RJYHM_P1180	1656	1026184	1031154	-	0.97	1	1	Y
RHS29_P1186	201	1028829	1029434	-	RJYHM_P1181	201	1031571	1032176	-	0.99	1	1	Y
RHS29_P1187	314	1029799	1030743	-	RJYHM_P1182	314	1032541	1033485	-	0.99	1	1	Y
RHS29_P1188	98	1030786	1031082	-	RJYHM_P1183	98	1033528	1033824	-	0.99	1	1	Y
RHS29_P1189	95	1031296	1031583	-	RJYHM_P1184	95	1034039	1034326	-	0.99	1	1	Y
RHS29_P1190	155	1031730	1032197	-	RJYHM_P1185	155	1034474	1034941	-	0.99	1	1	Y
RHS29_P1191	156	1032674	1033144	+	RJYHM_P1186	156	1035418	1035888	+	1	1	1	Y
RHS29_P1192	290	1033264	1034136	-	RJYHM_P1187	290	1036008	1036880	-	0.99	1	1	Y
RHS29_P1193	321	1034111	1035076	-	RJYHM_P1188	321	1036855	1037820	-	0.99	1	1	Y
RHS29_P1194	284	1035080	1035934	-	RJYHM_P1189	284	1037824	1038678	-	0.99	1	1	Y
RHS29_P1195	241	1035996	1036721	-	RJYHM_P1190	241	1038740	1039465	-	0.98	1	1	Y
RHS29_P1196	689	1037429	1039498	-	RJYHM_P1191	689	1040173	1042242	-	0.99	1	1	Y
RHS29_P1197	41	1039600	1039725	-	RJYHM_P1192	41	1042344	1042469	-	1	1	1	Y
RHS29_P1198	361	1039784	1040869	-	RJYHM_P1193	361	1042528	1043613	-	0.99	1	1	Y
RHS29_P1199	217	1041503	1042156	+	RJYHM_P1194	143	1044263	1044694	+	0.95	0.640553	0.972028		Truncated [RJ]	bifunctional (p)ppGpp synthetase/guanosine-3',5'-bis(diphosphate) 3'-pyrophosphohydrolase
RHS29_P1200	173	1042636	1043157	-	RJYHM_P1195	141	1045513	1045938	-	0.99	0.815029	1	Y
RHS29_P1201	110	1043114	1043446	-	RJYHM_P1196	85	1045969	1046226	-	0.98	0.754545	0.976471		Truncated [RJ]	MFS transporter, partial
RHS29_P1202	176	1043827	1044357	+	RJYHM_P1197	176	1046613	1047143	+	0.99	1	1	Y
RHS29_P1203	65	1044447	1044644	-	RJYHM_P1198	65	1047233	1047430	-	0.97	1	1	Y
RHS29_M008	46	1044653	1044793	-	RJYHM_P1199	46	1047439	1047579	-	0.99	1	1	Y
RHS29_P1204	149	1045102	1045551	-	RJYHM_P1200	149	1047888	1048337	-	0.99	1	1	Y
RHS29_P1205	99	1045572	1045871	-	RJYHM_P1201	99	1048362	1048661	-	0.99	1	1	Y
RHS29_P1206	155	1045859	1046326	-	RJYHM_P1202	155	1048649	1049116	-	1	1	1	Y
RHS29_P1207	159	1046326	1046805	-	RJYHM_P1203	159	1049116	1049595	-	0.99	1	1	Y
RHS29_P1208	270	1047582	1048394	+	RJYHM_P1204	270	1050375	1051187	+	0.99	1	1	Y
RHS29_P1209	191	1048388	1048963	+	RJYHM_P1205	191	1051181	1051756	+	0.99	1	1	Y
RHS29_P1210	229	1048951	1049640	+	RJYHM_P1206	229	1051744	1052433	+	0.98	1	1	Y
RHS29_P1211	280	1049651	1050493	+	RJYHM_P1207	240	1052564	1053286	+	0.99	0.857143	1	Y
RHS29_P1212	822	1050549	1053017	+	RJYHM_P1208	823	1053342	1055813	+	0.99	1	0.998785	Y
RHS29_P1213	58	1053134	1053310	-	RJYHM_P1209	58	1055927	1056103	-	0.98	1	1	Y
RHS29_P1214	92	1053497	1053775	-	RJYHM_P1210	92	1056289	1056567	-	0.96	1	1	Y
RHS29_P1215	109	1053738	1054067	-	RJYHM_P1211	109	1056530	1056859	-	0.98	1	1	Y
RHS29_P1216	314	1054276	1055220	+	RJYHM_P1212	314	1057068	1058012	+	1	1	1	Y
RHS29_P1217	88	1055579	1055845	+	RJYHM_P1213	117	1058290	1058643	+	0.94	1	0.769231		Truncated [RH]	hypothetical protein
RHS29_P1218	65	1055878	1056270	+	RJYHM_P1214	143	1058676	1059110	+	1	1	0.45		Truncated [RH]	hypothetical protein
RHS29_P1220	96	1056447	1056737	-	RJYHM_P1216	47	1059414	1059557	-	0.98	0.489583	1		Truncated [RJ]	hypothetical protein
RHS29_P1221	57	1056816	1056989	-	RJYHM_P1217	57	1059782	1059955	-	1	1	1	Y
RHS29_P1222	65	1057259	1057456	-	RJYHM_P1218	143	1060225	1060656	-	1	1	0.454545	Y
RHS29_M009	136	1057963	1058373	-	RJYHM_P1219	136	1060928	1061338	-	0.99	1	1	Y
RHS29_P1223	244	1058380	1059114	-	RJYHM_P1220	244	1061345	1062079	-	0.99	1	1	Y
RHS29_P1224	56	1059158	1059328	-	RJYHM_P1221	88	1062101	1062367	-	0.91	0.803571	0.511364	Y
RHS29_P1225	59	1059567	1059746	-	RJYHM_P1222	59	1062539	1062718	-	0.97	1	1	Y
RHS29_P1226	91	1059949	1060224	+	RJYHM_P1223	91	1062921	1063196	+	0.97	1	1	Y
RHS29_P1227	140	1060191	1060613	+	RJYHM_P1224	140	1063163	1063585	+	0.99	1	1	Y
RHS29_P1228	392	1060685	1061863	-	RJYHM_P1225	392	1063657	1064835	-	1	1	1	Y
RHS29_P1229	76	1061860	1062090	-	RJYHM_P1226	51	1064906	1065061	-	0.94	0.671053	1		Truncated [RJ]	hypothetical protein
RHS29_P1230	138	1062099	1062515	-	RJYHM_P1227	80	1065070	1065312	-	0.99	0.57971	1		Truncated [RJ]	hypothetical protein
RHS29_P1231	98	1062508	1062804	-	RJYHM_P1228	123	1065479	1065850	-	0.98	1	0.796748		Truncated [RH]	hypothetical protein
RHS29_P1232	499	1063075	1064574	+	RJYHM_P1229	499	1066050	1067549	+	0.99	1	1	Y
RHS29_P1233	98	1064771	1065067	-	RJYHM_P1230	98	1067746	1068042	-	0.99	1	1	Y
RHS29_P1234	123	1065122	1065493	-	RJYHM_P1231	184	1068097	1068651	-	0.99	1	0.668478		Split [RH]	hypothetical protein
RHS29_P1235	37	1065563	1065676	-						1	1	0.201087
RHS29_P1236	39	1065669	1065788	-	RJYHM_P1232	39	1068644	1068763	-	1	1	1	Y
RHS29_P1237	75	1065896	1066123	+	RJYHM_P1233	75	1068869	1069096	+	0.93	1	1	Y
RHS29_P1238	299	1066176	1067075	-	RJYHM_P1234	299	1069149	1070048	-	1	1	1	Y
RHS29_P1239	167	1067092	1067595	-	RJYHM_P1235	167	1070065	1070568	-	1	1	1	Y
RHS29_P1240	38	1067622	1067738	-	RJYHM_P1236	47	1070595	1070738	-	1	1	0.808511	Y
RHS29_P1241	296	1068268	1069158	-	RJYHM_P1237	296	1071238	1072128	-	0.99	1	1	Y
RHS29_P1242	420	1069151	1070413	-	RJYHM_P1238	420	1072121	1073383	-	0.99	1	1	Y
RHS29_P1243	216	1070528	1071178	-	RJYHM_P1239	216	1073498	1074148	-	0.99	1	1	Y
RHS29_P1244	107	1071333	1071656	-	RJYHM_P1240	107	1074303	1074626	-	1	1	1	Y
RHS29_P1245	210	1071706	1072338	+	RJYHM_P1241	210	1074676	1075308	+	0.99	1	1	Y
RHS29_P1246	164	1072412	1072906	-	RJYHM_P1242	164	1075382	1075876	-	0.99	1	1	Y
RHS29_P1247	276	1072939	1073769	-	RJYHM_P1243	132	1075909	1076307	-	0.99	0.478261	1		Split [RJ]	hypothetical protein
					RJYHM_P1244	137	1076325	1076738	-	1	0.46	0.93
RHS29_P1248	58	1073964	1074140	+	RJYHM_P1245	58	1076933	1077109	+	0.95	1	1	Y
RHS29_P1249	200	1074212	1074814	-	RJYHM_P1246	200	1077181	1077783	-	0.99	1	1	Y
RHS29_P1250	30	1075004	1075096	-	RJYHM_P1247	48	1077923	1078069	-	1	0.966667	0.604167		Truncated [RH]	hypothetical protein
RHS29_P1251	281	1075173	1076018	-	RJYHM_P1248	281	1078144	1078989	-	0.99	1	1	Y
RHS29_P1252	372	1076044	1077162	+	RJYHM_P1249	372	1079015	1080133	+	0.99	1	1	Y
RHS29_P1253	53	1077394	1077555	-	RJYHM_P1250	53	1080365	1080526	-	1	1	1	Y
RHS29_P1254	199	1077633	1078232	+	RJYHM_P1251	199	1080604	1081203	+	0.99	1	1	Y
RHS29_P1255	105	1078320	1078637	+	RJYHM_P1252	105	1081292	1081609	+	1	1	1	Y
RHS29_P1256	86	1078662	1078922	+	RJYHM_P1253	86	1081634	1081894	+	1	1	1	Y
RHS29_P1257	404	1079207	1080421	+	RJYHM_P1254	404	1082179	1083393	+	0.99	1	1	Y
RHS29_P1258	164	1080685	1081179	+	RJYHM_P1255	164	1083657	1084151	+	0.98	1	1	Y
RHS29_P1259	103	1081188	1081499	+	RJYHM_P1256	103	1084160	1084471	+	0.98	1	1	Y
RHS29_P1260	71	1081903	1082118	+	RJYHM_P1257	79	1084888	1085127	+	1	0.985915	0.886076	Y
RHS29_P1261	108	1082406	1082732	-	RJYHM_P1258	100	1085418	1085720	-	0.87	0.805556	0.87	Y
RHS29_P1262	79	1082754	1082993	-	RJYHM_P1259	79	1085742	1085981	-	1	1	1	Y
RHS29_P1263	413	1083132	1084373	-	RJYHM_P1260	413	1086120	1087361	-	0.99	1	1	Y
RHS29_P1264	105	1084693	1085010	-	RJYHM_P1261	105	1087680	1087997	-	0.99	1	1	Y
RHS29_P1265	115	1085013	1085360	-	RJYHM_P1262	115	1088000	1088347	-	0.97	1	1	Y
RHS29_P1266	118	1085367	1085723	-	RJYHM_P1263	118	1088354	1088710	-	0.98	1	1	Y
RHS29_P1267	1583	1085727	1090478	-	RJYHM_P1264	1583	1088714	1093465	-	0.99	1	1	Y
RHS29_P1268	445	1090563	1091900	+	RJYHM_P1265	445	1093550	1094887	+	1	1	1	Y
RHS29_P1269	431	1092294	1093589	+	RJYHM_P1266	431	1095279	1096574	+	0.99	1	1	Y
RHS29_P1270	122	1094220	1094588	-	RJYHM_P1267	132	1097215	1097613	-	0.97	0.983607	0.909091	Y
RHS29_P1271	133	1094704	1095105	-	RJYHM_P1268	85	1097698	1097955	-	0.98	0.639098	1		Truncated [RJ]	hypothetical protein
RHS29_P1272	83	1095080	1095331	-	RJYHM_P1269	83	1098073	1098324	-	0.99	1	1	Y
RHS29_P1273	136	1095345	1095755	-	RJYHM_P1270	136	1098338	1098748	-	0.99	1	1	Y
RHS29_P1274	343	1096056	1097087	+	RJYHM_P1271	343	1099049	1100080	+	0.99	1	1	Y
RHS29_P1275	241	1097080	1097805	+	RJYHM_P1272	241	1100073	1100798	+	1	1	1	Y
RHS29_P1276	61	1097766	1097951	-	RJYHM_P1273	65	1100759	1100956	-	0.92	1	1	Y
RHS29_P1277	81	1097984	1098229	+	RJYHM_P1274	81	1100989	1101234	+	1	1	1	Y
RHS29_P1278	428	1098265	1099551	+	RJYHM_P1275	428	1101270	1102556	+	1	1	1	Y
RHS29_P1279	593	1099835	1101616	+	RJYHM_P1276	593	1102840	1104621	+	0.99	1	1	Y
RHS29_P1280	356	1101697	1102767	+	RJYHM_P1277	356	1104702	1105772	+	0.99	1	1	Y
RHS29_P1281	76	1102784	1103014	+	RJYHM_P1278	76	1105789	1106019	+	0.99	1	1	Y
RHS29_P1282	389	1103032	1104201	-	RJYHM_P1279	389	1106037	1107206	-	0.99	1	1	Y
RHS29_P1283	229	1104256	1104945	-	RJYHM_P1280	229	1107261	1107950	-	1	1	1	Y
RHS29_P1284	78	1105082	1105318	-	RJYHM_P1281	78	1108087	1108323	-	1	1	1	Y
RHS29_P1285	279	1105672	1106511	-	RJYHM_P1282	279	1108677	1109516	-	0.99	1	1	Y
RHS29_P1286	346	1106514	1107554	-	RJYHM_P1283	346	1109519	1110559	-	1	1	1	Y
RHS29_P1287	362	1107763	1108851	-	RJYHM_P1284	362	1110768	1111856	-	1	1	1	Y
RHS29_P1289	155	1109270	1109737	-	RJYHM_P1286	155	1112283	1112750	-	1	1	1	Y
RHS29_P1290	89	1109958	1110227	+	RJYHM_P1287	89	1112971	1113240	+	0.97	1	1	Y
RHS29_P1291	317	1110217	1111170	-	RJYHM_P1288	317	1113230	1114183	-	1	1	1	Y
RHS29_P1292	66	1111178	1111378	-	RJYHM_P1289	66	1114191	1114391	-	0.98	1	1	Y
RHS29_P1293	157	1111474	1111947	+	RJYHM_P1290	157	1114487	1114960	+	0.99	1	1	Y
RHS29_P1294	303	1112151	1113062	+	RJYHM_P1291	303	1115164	1116075	+	1	1	1	Y
RHS29_P1295	875	1113225	1115852	+	RJYHM_P1292	875	1116238	1118865	+	0.99	1	1	Y
RHS29_P1296	66	1116032	1116232	+	RJYHM_P1293	64	1119045	1119239	+	0.98	0.969697	1	Y
RHS29_P1297	168	1116333	1116839	+	RJYHM_P1294	280	1119221	1120063	+	0.93	0.988095	0.592857		Split [RH]	methionine adenosyltransferase, parital
RHS29_P1298	65	1116853	1117050	+						1	1	0.232143
RHS29_P1299	86	1117553	1117813	+	RJYHM_P1295	37	1120566	1120679	+	0.91	0.395349	0.918919		Truncated [RJ]	hypothetical protein
RHS29_P1300	85	1118038	1118295	+	RJYHM_P1296	115	1121052	1121399	+	1	1	0.73913		Truncated [RH]	hypothetical protein
RHS29_P1301	51	1118721	1118876	+	RJYHM_P1297	51	1121735	1121890	+	0.98	1	1	Y
RHS29_P1302	119	1118916	1119275	-	absent									DNA sequence ; conserved [RJ]	hypothetical protein
absent					RJYHM_P1298	35	1122124	1122231	+					DNA sequence ; conserved [RH]	hypothetical protein
RHS29_P1303	66	1119316	1119516	+	RJYHM_P1299	66	1122331	1122531	+	0.98	1	1	Y
RHS29_P1304	1181	1119782	1123327	-	RJYHM_P1300	1181	1122788	1126333	-	0.99	1	1	Y
RHS29_P1305	432	1123514	1124812	-	RJYHM_P1301	432	1126520	1127818	-	0.99	1	1	Y
RHS29_P1306	836	1125061	1127571	+	RJYHM_P1302	836	1128067	1130577	+	0.99	1	1	Y
RHS29_P1307	541	1127625	1129250	+	RJYHM_P1303	541	1130631	1132256	+	0.98	1	1	Y
RHS29_P1308	251	1129317	1130072	+	RJYHM_P1304	251	1132323	1133078	+	0.99	1	1	Y
RHS29_P1309	425	1130050	1131327	+	RJYHM_P1305	425	1133056	1134333	+	0.99	1	1	Y
RHS29_P1310	810	1131677	1134109	+	RJYHM_P1306	810	1134656	1137088	+	0.99	1	1	Y
RHS29_P1311	1162	1134244	1137732	+	RJYHM_P1307	1162	1137223	1140711	+	0.99	1	1	Y
RHS29_P1312	301	1137737	1138642	+	RJYHM_P1308	301	1140716	1141621	+	1	1	1	Y
RHS29_P1313	237	1138682	1139395	+	RJYHM_P1309	237	1141661	1142374	+	0.99	1	1	Y
RHS29_P1314	554	1139474	1141138	+	RJYHM_P1310	554	1142453	1144117	+	0.99	1	1	Y
RHS29_P1315	79	1141238	1141477	+	RJYHM_P1311	102	1144217	1144525	+	0.93	1	0.803922		Truncated [RH]	transcriptional regulator, partial
RHS29_P1316	107	1141568	1141891	+	RJYHM_P1312	85	1144619	1144876	+	1	0.794393	1		Truncated [RJ]	transcriptional regulator, partial
RHS29_P1317	205	1141924	1142541	+	RJYHM_P1313	205	1144909	1145526	+	0.99	1	1	Y
RHS29_P1318	104	1142534	1142848	+	RJYHM_P1314	104	1145519	1145833	+	1	1	1	Y
RHS29_P1319	656	1142851	1144821	+	RJYHM_P1315	656	1145836	1147806	+	0.99	1	1	Y
RHS29_P1320	493	1144975	1146456	+	RJYHM_P1316	493	1147972	1149453	+	0.99	1	1	Y
RHS29_P1321	203	1146823	1147434	+	RJYHM_P1317	203	1149824	1150435	+	0.99	1	1	Y
RHS29_P1322	159	1148023	1148502	-	RJYHM_P1318	159	1151031	1151510	-	0.99	1	1	Y
RHS29_P1323	339	1148689	1149708	-	RJYHM_P1319	339	1151697	1152716	-	0.99	1	1	Y
RHS29_P1324	671	1149830	1151845	-	RJYHM_P1320	671	1152838	1154853	-	0.99	1	1	Y
RHS29_P1325	118	1151848	1152204	-	RJYHM_P1321	118	1154856	1155212	-	0.99	1	1	Y
RHS29_P1326	878	1152369	1155005	-	RJYHM_P1322	878	1155377	1158013	-	0.99	1	1	Y
RHS29_P1327	112	1155187	1155525	-	RJYHM_P1323	112	1158195	1158533	-	0.99	1	1	Y
RHS29_P1328	473	1155583	1157004	-	RJYHM_P1324	473	1158591	1160012	-	0.99	1	1	Y
RHS29_P1329	323	1157176	1158147	-	RJYHM_P1325	323	1160184	1161155	-	0.99	1	1	Y
RHS29_P1330	510	1158280	1159812	-	RJYHM_P1326	510	1161288	1162820	-	0.99	1	1	Y
RHS29_P1331	184	1159978	1160532	-	RJYHM_P1327	184	1162986	1163540	-	0.99	1	1	Y
RHS29_P1332	459	1160694	1162073	-	RJYHM_P1328	459	1163702	1165081	-	0.99	1	1	Y
RHS29_P1333	32	1162854	1162952	+	RJYHM_P1329	32	1165858	1165956	+	1	1	1	Y
RHS29_P1334	97	1163684	1163977	+	RJYHM_P1330	97	1166688	1166981	+	1	1	1	Y
RHS29_P1335	84	1164087	1164341	-	RJYHM_P1331	118	1167006	1167362	-	0.96	0.821429	0.584746		Truncated [RH]	hypothetical protein
RHS29_P1336	90	1164480	1164752	-	RJYHM_P1332	90	1167501	1167773	-	0.99	1	1	Y
RHS29_P1337	790	1164916	1167288	-	RJYHM_P1333	790	1167936	1170308	-	0.99	1	1	Y
RHS29_P1338	432	1167292	1168590	-	RJYHM_P1334	432	1170312	1171610	-	0.99	1	1	Y
RHS29_P1339	32	1169176	1169274	-	absent									DNA sequence ; conserved [RJ]	hypothetical protein
RHS29_P1340	168	1169325	1169831	-	RJYHM_P1335	39	1172734	1172853	-	0.89	0.21	0.9		Truncated [RJ]	hypothetical protein
RHS29_P1341	32	1169828	1169926	-	RJYHM_P1336	32	1172850	1172948	-	1	1	1	Y
RHS29_P1342	47	1169935	1170078	-	RJYHM_P1337	47	1172957	1173100	-	1	1	1	Y
RHS29_P1343	31	1170232	1170327	-	RJYHM_P1338	58	1173257	1173433	-	0.9	0.935484	0.5		Truncated [RH]	hypothetical protein
RHS29_P1344	128	1170314	1170700	-	RJYHM_P1339	92	1173426	1173704	-	1	0.640625	0.891304		Truncated [RJ]	hypothetical protein
RHS29_P1345	159	1171009	1171488	-	RJYHM_P1340	159	1174034	1174513	-	1	1	1	Y
RHS29_P1346	575	1171481	1173208	-	RJYHM_P1341	575	1174506	1176233	-	0.99	1	1	Y
RHS29_P1347	108	1173205	1173531	-	RJYHM_P1342	108	1176230	1176556	-	0.99	1	1	Y
RHS29_P1348	79	1173686	1173925	+	RJYHM_P1343	79	1176711	1176950	+	1	1	1	Y
RHS29_P1349	143	1174071	1174502	-	RJYHM_P1344	143	1177096	1177527	-	0.99	1	1	Y
RHS29_P1350	93	1174698	1174979	-	RJYHM_P1345	93	1177723	1178004	-	1	1	1	Y
RHS29_P1351	126	1175195	1175575	-	RJYHM_P1346	126	1178220	1178600	-	0.98	1	1	Y
RHS29_P1352	72	1175585	1175803	-	RJYHM_P1347	181	1178610	1179155	-	1	1	0.39779		Split [RH]	hypothetical protein
RHS29_P1353	107	1175803	1176126	-						0.98	0.88785	0.524862
RHS29_P1354	214	1176161	1176805	-	RJYHM_P1348	214	1179190	1179834	-	0.99	1	1	Y
RHS29_P1355	231	1176826	1177521	-	RJYHM_P1349	231	1179839	1180534	-	0.99	0.978355	0.978355	Y
RHS29_P1356	72	1177484	1177702	-	RJYHM_P1350	232	1180512	1181210	-	0.99	1	0.310345		Split [RH]	hypothetical protein
RHS29_P1357	116	1177832	1178182	-						0.98	1	0.5
RHS29_P1359	71	1178575	1178790	+	RJYHM_P1352	71	1181603	1181818	+	1	1	1	Y
RHS29_P1360	215	1178802	1179449	+	RJYHM_P1353	215	1181830	1182477	+	0.99	1	1	Y
RHS29_P1361	143	1179583	1180014	-	RJYHM_P1354	143	1182611	1183042	-	0.99	1	1	Y
RHS29_P1362	305	1180182	1181099	-	RJYHM_P1355	305	1183210	1184127	-	1	1	1	Y
RHS29_P1363	91	1181287	1181562	+	RJYHM_P1356	91	1184315	1184590	+	1	1	1	Y
RHS29_P1364	199	1181610	1182209	-	RJYHM_P1357	200	1184638	1185240	-	0.99	1	1	Y
RHS29_P1365	45	1182357	1182494	-	RJYHM_P1358	45	1185388	1185525	-	0.98	1	1	Y
absent					RJYHM_P1359	84	1185823	1186077	-					DNA sequence ; conserved [RH]	class I poly(R)-hydroxyalkanoic acid synthase, partial
RHS29_P1366	492	1183203	1184681	-	RJYHM_P1360	492	1186240	1187718	-	0.99	1	1	Y
RHS29_P1367	524	1184787	1186361	-	RJYHM_P1361	524	1187873	1189447	-	0.99	1	1	Y
RHS29_P1368	2099	1186555	1192854	-	RJYHM_P1362	2321	1189641	1196606	-				Y	Low overall sequence identity due to variation in tandem repeats	autotransporter domain containing protein, rOmpA
RHS29_P1369	44	1192958	1193092	+	absent									DNA sequence ; conserved [RJ]	hypothetical protein
RHS29_P1370	744	1193143	1195377	-	RJYHM_P1363	744	1196936	1199170	-	0.99	1	1	Y
RHS29_P1371	49	1195401	1195550	+	RJYHM_P1364	50	1199194	1199346	+	0.98	1	1	Y
RHS29_P1372	92	1195879	1196157	-	RJYHM_P1365	92	1199675	1199953	-	0.99	1	1	Y
RHS29_P1373	259	1196318	1197097	+	RJYHM_P1366	259	1200114	1200893	+	0.99	1	1	Y
RHS29_P1374	102	1197347	1197655	+	RJYHM_P1367	102	1201140	1201448	+	1	1	1	Y
RHS29_P1375	327	1198017	1199000	+	RJYHM_P1368	327	1201810	1202793	+	0.99	1	1	Y
RHS29_P1376	107	1198997	1199320	+	RJYHM_P1369	107	1202790	1203113	+	0.99	1	1	Y
RHS29_P1377	250	1199718	1200470	-	RJYHM_P1370	254	1203512	1204276	-	0.97	1	1	Y
RHS29_P1378	55	1200538	1200705	-	absent									DNA sequence ; conserved [RJ]	hypothetical protein
RHS29_P1379	224	1200705	1201379	-	RJYHM_P1371	224	1204519	1205193	-	0.99	1	1	Y
RHS29_P1380	116	1201679	1202029	-	RJYHM_P1372	116	1205494	1205844	-	1	1	1	Y
RHS29_P1381	230	1202034	1202726	-	RJYHM_P1373	230	1205849	1206541	-	1	1	1	Y
RHS29_P1382	153	1202762	1203223	-	RJYHM_P1374	153	1206556	1207017	-	0.99	0.993464	0.993464	Y
RHS29_P1383	301	1203249	1204154	-	RJYHM_P1375	301	1207043	1207948	-	0.99	1	1	Y
RHS29_P1384	159	1204354	1204833	+	RJYHM_P1376	159	1208148	1208627	+	0.99	1	1	Y
RHS29_P1385	108	1205098	1205424	+	RJYHM_P1377	68	1208892	1209098	+	0.79	0.62963	1		Truncated [RJ]	hypothetical protein
RHS29_P1386	233	1205564	1206265	+	RJYHM_P1378	233	1209361	1210062	+	1	1	1	Y
RHS29_P1387	90	1206434	1206706	-	RJYHM_P1379	306	1210231	1211151	-	0.99	1	0.294118		Split [RH]	hypothetical protein
RHS29_P1388	120	1206725	1207087	-						0.98	1	0.392157
RHS29_P1389	116	1207432	1207782	-	RJYHM_P1380	106	1211360	1211680	-	0.97	0.896552	0.981132	Y
RHS29_P1390	97	1207766	1208059	-	RJYHM_P1381	97	1211664	1211957	-	1	0.989691	0.989691	Y
RHS29_P1391	953	1208215	1211076	-	RJYHM_P1382	953	1212113	1214974	-	0.99	1	1	Y
RHS29_P1392	152	1211185	1211643	+	RJYHM_P1383	152	1215081	1215539	+	1	1	1	Y
RHS29_P1393	276	1211655	1212485	+	RJYHM_P1384	276	1215551	1216381	+	1	1	1	Y
RHS29_P1394	97	1212526	1212819	+	RJYHM_P1385	97	1216422	1216715	+	0.98	1	1	Y
RHS29_P1395	68	1212946	1213152	-	RJYHM_P1386	68	1216842	1217048	-	0.99	1	1	Y
RHS29_P1396	131	1213211	1213606	-	RJYHM_P1387	182	1217107	1217655	-	0.98	0.931298	0.67033	Y
RHS29_P1398	105	1214068	1214385	+	RJYHM_P1389	105	1218064	1218381	+	1	1	1	Y
RHS29_P1399	621	1214529	1216394	+	RJYHM_P1390	621	1218525	1220390	+	0.99	1	1	Y
RHS29_P1400	426	1216537	1217817	+	RJYHM_P1391	426	1220533	1221813	+	0.99	1	1	Y
RHS29_P1401	117	1218672	1219025	+	absent									DNA sequence ; absent [RJ]	hypothetical protein
RHS29_P1402	73	1219045	1219266	+	RJYHM_P1392	84	1222686	1222940	+	0.83	1	0.892857	Y
RHS29_P1403	445	1219434	1220771	+	RJYHM_P1393	445	1223108	1224445	+	0.99	1	1	Y
RHS29_P1404	365	1220875	1221972	-	RJYHM_P1394	365	1224549	1225646	-	0.99	1	1	Y
RHS29_P1405	435	1221976	1223283	-	RJYHM_P1395	435	1225650	1226957	-	0.99	1	1	Y
RHS29_P1406	261	1223903	1224688	-	RJYHM_P1396	261	1227574	1228359	-	0.99	1	1	Y
RHS29_P1407	313	1224705	1225646	+	RJYHM_P1397	313	1228376	1229317	+	0.98	1	1	Y
RHS29_P1408	147	1225702	1226145	+	RJYHM_P1398	51	1229373	1229528	+	1	0.35	1		Truncated [RJ]	hypothetical protein
RHS29_M010	56	1225860	1226030	-	RJYHM_P1399	56	1229531	1229701	-	1	1	1	Y
RHS29_P1409	147	1226199	1226642	+	RJYHM_P1400	99	1229880	1230179	+	1	0.666667	0.989899		Split [RJ]	hypothetical protein
					RJYHM_P1401	47	1230172	1230315	+	0.9565	0.31	0.98
RHS29_P1410	74	1226793	1227017	+	RJYHM_P1402	172	1230438	1230956	+	0.97	1	0.430233		Truncated [RH]	hypothetical protein
RHS29_P1411	30	1227026	1227118	+	RJYHM_P1403	30	1230965	1231057	+	1	1	1	Y
RHS29_P1412	524	1227151	1228725	+	RJYHM_P1404	524	1231090	1232664	+	0.99	1	1	Y
RHS29_P1413	312	1228691	1229629	-	RJYHM_P1405	312	1232630	1233568	-	0.99	1	1	Y
RHS29_P1414	670	1229626	1231638	-	RJYHM_P1406	670	1233565	1235577	-	0.99	1	1	Y
RHS29_P1415	288	1231617	1232483	-	RJYHM_P1407	288	1235556	1236422	-	0.99	1	1	Y
RHS29_P1416	135	1232515	1232922	-	RJYHM_P1408	135	1236454	1236861	-	1	1	1	Y
RHS29_P1417	81	1232919	1233164	-	RJYHM_P1409	81	1236858	1237103	-	1	1	1	Y
RHS29_P1418	209	1233251	1233880	-	RJYHM_P1410	209	1237190	1237819	-	1	1	1	Y
RHS29_P1419	415	1233882	1235129	-	RJYHM_P1411	415	1237821	1239068	-	0.99	1	1	Y
RHS29_P1420	316	1235365	1236315	-	RJYHM_P1412	316	1239303	1240253	-	0.98	1	1	Y
RHS29_P1421	211	1236325	1236960	-	RJYHM_P1413	211	1240263	1240898	-	0.98	1	1	Y
RHS29_P1422	523	1237105	1238676	-	RJYHM_P1414	523	1241043	1242614	-	0.99	1	1	Y
RHS29_P1423	878	1238875	1241511	+	RJYHM_P1415	878	1242813	1245449	+	0.99	1	1	Y
RHS29_P1424	245	1241720	1242457	-	RJYHM_P1416	245	1245658	1246395	-	0.99	1	1	Y
RHS29_P1425	634	1242551	1244455	-	RJYHM_P1417	634	1246491	1248395	-	0.99	1	1	Y
RHS29_P1426	595	1244500	1246287	-	RJYHM_P1418	595	1248440	1250227	-	0.99	1	1	Y
RHS29_P1427	204	1246292	1246906	-	RJYHM_P1419	204	1250232	1250846	-	1	1	1	Y
RHS29_P1428	206	1247118	1247738	+	RJYHM_P1420	206	1251058	1251678	+	1	1	1	Y
RHS29_P1429	132	1247897	1248295	-	RJYHM_P1421	132	1251837	1252235	-	0.99	1	1	Y
RHS29_P1430	374	1248292	1249416	-	RJYHM_P1422	374	1252232	1253356	-	0.99	1	1	Y
RHS29_P1431	212	1249492	1250130	+	RJYHM_P1423	212	1253432	1254070	+	0.99	1	1	Y
RHS29_P1432	509	1250480	1252009	+	RJYHM_P1424	509	1254420	1255949	+	0.99	1	1	Y
RHS29_P1433	107	1252029	1252352	+	RJYHM_P1425	107	1255969	1256292	+	0.99	1	1	Y
RHS29_P1434	63	1252639	1252830	-	RJYHM_P1426	63	1256638	1256829	-	0.97	1	1	Y
RHS29_P1435	71	1252866	1253081	-	RJYHM_P1427	71	1256865	1257080	-	0.99	1	1	Y
RHS29_P1436	231	1253424	1254119	-	RJYHM_P1428	231	1257422	1258117	-	0.99	1	1	Y
RHS29_P1437	97	1254180	1254473	-	RJYHM_P1429	40	1258352	1258474	-	0.97	0.402062	0.975		Truncated [RJ]	hypothetical protein
RHS29_P1438	31	1254948	1255043	-	RJYHM_P1430	31	1258982	1259077	-	1	1	1	Y
RHS29_P1439	49	1255036	1255185	-	RJYHM_P1431	49	1259070	1259219	-	1	1	1	Y
RHS29_P1440	67	1255442	1255645	-	RJYHM_P1432	67	1259475	1259678	-	0.99	1	1	Y
RHS29_P1441	240	1255864	1256586	-	RJYHM_P1433	240	1259897	1260619	-	0.99	1	1	Y
RHS29_P1442	254	1256590	1257354	-	RJYHM_P1434	254	1260623	1261387	-	0.99	1	1	Y
RHS29_P1443	215	1257369	1258016	+	RJYHM_P1435	215	1261402	1262049	+	0.97	1	1	Y
RHS29_P1444	87	1258110	1258373	+	RJYHM_P1436	87	1262143	1262406	+	1	1	1	Y
RHS29_P1445	32	1258360	1258458	+	RJYHM_P1437	32	1262393	1262491	+	1	1	1	Y
RHS29_P1446	52	1258455	1258613	+	RJYHM_P1438	52	1262488	1262646	+	1	1	1	Y
RHS29_P1447	360	1258748	1259830	+	RJYHM_P1439	360	1262782	1263864	+	1	1	1	Y
RHS29_P1448	154	1259836	1260300	-	RJYHM_P1440	154	1263870	1264334	-	1	1	1	Y
RHS29_P1450	381	1260500	1261645	-	RJYHM_P1442	381	1264534	1265679	-	0.99	1	1	Y
RHS29_P1451	282	1261729	1262577	-	RJYHM_P1443	312	1265683	1266621	-	0.98	1	0.903846	Y
absent					RJYHM_P1444	78	1266756	1266992	-					DNA sequence ; conserved [RH]	hypothetical protein
RHS29_P1452	58	1263051	1263227	-	RJYHM_P1445	58	1267096	1267272	-	0.98	0.982759	0.982759	Y
RHS29_P1453	77	1263448	1263681	-	RJYHM_P1446	77	1267493	1267726	-	0.97	1	1	Y
RHS29_P1454	62	1263880	1264068	+	RJYHM_P1447	117	1267927	1268280	+	1	0.951613	0.504274		Truncated [RH]	Na+/H+ antiporter NhaA, partial
RHS29_P1455	244	1264144	1264878	+	RJYHM_P1448	218	1268270	1268926	+	0.99	0.893443	1	Y
RHS29_P1456	171	1265063	1265578	-	RJYHM_P1449	171	1269111	1269626	-	0.99	1	1	Y
RHS29_P1457	209	1265575	1266204	-	RJYHM_P1450	209	1269623	1270252	-	0.99	1	1	Y
RHS29_P1458	247	1266201	1266944	-	RJYHM_P1451	247	1270249	1270992	-	1	1	1	Y
RHS29_P1460	111	1267439	1267774	-	RJYHM_P1453	111	1271486	1271821	-	0.99	1	1	Y
RHS29_P1461	56	1267788	1267958	-	RJYHM_P1454	56	1271835	1272005	-	1	1	1	Y
RHS29_P1462	610	1268081	1269913	-	RJYHM_P1455	610	1272128	1273960	-	0.99	1	1	Y
RHS29_P1463	54	1269910	1270074	-	RJYHM_P1456	54	1273957	1274121	-	1	1	1	Y
RHS29_P1464	33	1270252	1270353	+	RJYHM_P1457	33	1274390	1274491	+	1	1	1	Y
RHS29_P1465	158	1270371	1270847	+	RJYHM_P1458	100	1274682	1274984	+	0.99	0.493671	0.78		Truncated [RJ]	3-hydroxybutyrate dehydrogenase, partial
RHS29_P1466	93	1271314	1271595	+	RJYHM_P1459	93	1275451	1275732	+	1	1	1	Y
RHS29_P1467	48	1271567	1271713	+	RJYHM_P1460	46	1275704	1275844	+	1	0.958333	1	Y
RHS29_P1468	68	1272089	1272295	-	RJYHM_P1461	68	1276227	1276433	-	0.97	1	1	Y
absent					RJYHM_P1462	138	1276628	1277044	-					DNA sequence ; conserved partially (41.5%) [RH]	hypothetical protein
RHS29_P1469	423	1272947	1274218	+	RJYHM_P1463	423	1277189	1278460	+	1	1	1	Y
RHS29_P1470	279	1274202	1275041	+	RJYHM_P1464	279	1278444	1279283	+	0.99	1	1	Y
RHS29_P1471	70	1275299	1275511	-	RJYHM_P1465	70	1279541	1279753	-	0.99	1	1	Y
RHS29_P1472	78	1275691	1275927	-	RJYHM_P1466	78	1279932	1280168	-	0.96	1	1	Y
absent					RJYHM_P1467	60	1280181	1280363	-					DNA sequence ; conserved [RH]	hypothetical protein
RHS29_P1473	145	1276883	1277320	-	RJYHM_P1468	145	1281149	1281586	-	0.98	1	1	Y
RHS29_P1474	346	1277332	1278372	-	RJYHM_P1469	346	1281598	1282638	-	0.99	1	1	Y
RHS29_P1475	346	1278329	1279369	-	RJYHM_P1470	346	1282595	1283635	-	1	1	1	Y

## Sheet: Supplementary Table 3
Supplementary Table 3. The list of R. japonica isolates analyzed in this study.
isolate		GenBank accession no.
Rickettsia japonica	YH_M	GCF_002356695.1
Rickettsia japonica	SR1567	GCF_002356715.1
Rickettsia japonica	M99123	GCF_002356735.1
Rickettsia japonica	M99023	GCF_002356755.1
Rickettsia japonica	M99015	GCF_002356775.1
Rickettsia japonica	M14024	GCF_002356795.1
Rickettsia japonica	M14012	GCF_002356815.1
Rickettsia japonica	M13010	GCF_002356835.1
Rickettsia japonica	M11012	GCF_002356855.1
Rickettsia japonica	M08024	GCF_002356875.1
Rickettsia japonica	M00021	GCF_002356895.1
Rickettsia japonica	LON-151	GCF_002356915.1
Rickettsia japonica	HH06125	GCF_002356935.1
Rickettsia japonica	HH06116	GCF_002356955.1
Rickettsia japonica	HH-18	GCF_002356975.1
Rickettsia japonica	HH-17	GCF_002356995.1
Rickettsia japonica	HH-16	GCF_002357015.1
Rickettsia japonica	HH-13	GCF_002357035.1
Rickettsia japonica	HH-12	GCF_002357055.1
Rickettsia japonica	3416	GCF_002357075.1
Rickettsia japonica	2763	GCF_002357095.1
Rickettsia japonica	Tsuneishi	GCF_002357115.1
Rickettsia japonica	PO-1	GCF_002357135.1
Rickettsia japonica	OHH-1	GCF_002357155.1
Rickettsia japonica	Nakase	GCF_002357175.1
Rickettsia japonica	MZ08014	GCF_002357195.1
Rickettsia japonica	HH07167	GCF_002357215.1
Rickettsia japonica	HH07124	GCF_002357235.1
Rickettsia japonica	HH06154	GCF_002357255.1
Rickettsia japonica	HH-1	GCF_002357275.1
Rickettsia japonica	DT-1	GCF_002357295.1
Rickettsia japonica	LA4/2015	GCA_003454715.1

## Sheet: Supplementary Table 4
Supplementary Table 4. The list of SNPs identified in 5 R. heilongjiangjensis isolates (reference; strain 054).
position in strain 054	054	CH8-1	Sendai-29 Sendai-58 HCN-13	transition /transversion	SNP type	product	amino acid substitution (* stop codon)	comment
5733	C	T	C	transition	synonymous	bifunctional glutamate synthase subunit beta/2-polyprenylphenol hydroxylase
31337	T	C	C	transition	non-synonymous	ATP synthase subunit A	Ile65Val
42456	T	C	T	transition	intergenic
53056	G	T	T	transversion	intergenic (in pseudogene)	hypothetical protein (pseudogene)		pseudogene in all strain.
60267	T	C	C	transition	non-synonymous	transcriptional regulator	Thr106Ala
92089	T	T	G	transversion	non-synonymous	deoxyguanosinetriphosphate triphosphohydrolase	Val207Gly
94504	T	C	C	transition	intergenic
100923	A	A	G	transition	intergenic
109505	G	A	A	transition	intergenic (in pseudogene)	hypothetical protein (pseudogene)		pseudogene in all strain.
115025	G	G	T	transversion	non-synonymous	surface cell antigen sca2	Gln230Lys
140098	G	T	T	transversion	synonymous	hypothetical protein
158252	G	T	T	transversion	synonymous	tRNA (guanosine(37)-N1)-methyltransferase TrmD
169290	A	A	C	transversion	non-synonymous	HflK protein	Ile338Leu
172438	A	A	G	transition	synonymous	hypothetical protein
185391	A	A	C	transversion	non-synonymous	DNA-directed RNA polymerase subunit beta	Glu317Ala
187193	C	C	T	transition	synonymous
192351	C	C	T	transition	non-synonymous	DNA-directed RNA polymerase subunit beta	Pro1177Ser
198341	A	A	G	transition	synonymous	aspartate--tRNA ligase
213237	C	C	T	transition	intergenic
254904	T	C	C	transition	synonymous	ubiquinone biosynthesis protein
263444	G	G	A	transition	non-synonymous	penicillin-binding protein	Ala34Val
266182	T	T	C	transition	intergenic
293991	G	G	A	transition	synonymous	tRNA preQ1(34) S-adenosylmethionine ribosyltransferase-isomerase QueA
304837	A	A	G	transition	non-synonymous	hypothetical protein	Asn205Ser
309147	C	C	T	transition	intergenic
326784	T	T	C	transition	non-synonymous	D-alanyl-D-alanine dipeptidase	Leu85Ser
377288	A	A	G	transition	non-synonymous	hypothetical protein	Thr7Ala
381557	A	A	C	transversion	intergenic
383473	T	T	G	transversion	non-synonymous	peptidase S9	Arg510Ser
388892	C	T	C	transition	synonymous	cation:proton antiporter
396875	T	T	G	transversion	non-synonymous	type VI secretion protein	Trp332Gly
425133	T	T	C	transition	intergenic
435625	C	C	T	transition	intergenic
527821	C	C	T	transition	non-synonymous	cell filamentation protein Fic	His301Tyr
560186	C	C	T	transition	intergenic
581309	C	T	C	transition	synonymous	leucine--tRNA ligase
605702	T	C	C	transition	synonymous	RNase J family beta-CASP ribonuclease
642784	G	G	A	transition	intergenic
644033	A	A	G	transition	intergenic (in pseudogene)	hypothetical protein (pseudogene)		pseudogene in all strain.
679453	A	A	G	transition	intergenic
730956	A	A	G	transition	intergenic
742605	C	A	A	transition	synonymous	amino acid permease
745484	T	T	C	transition	synonymous	IscS subfamily cysteine desulfurase
749846	G	G	A	transition	non-synonymous	hypothetical protein	Leu226Phe
786858	C	C	T	transition	intergenic
821890	C	C	T	transition	intergenic
828702	T	C	C	transition	non-synonymous	hypothetical protein	Ile9Thr
837339	A	G	G	transition	synonymous	preprotein translocase subunit SecA
850543	G	G	A	transition	intergenic
853450	C	C	T	transition	synonymous	photosynthetic protein synthase II
858222	C	C	A	transversion	non-synonymous	ATP-dependent DNA helicase RecG	Leu712Phe
876002	C	C	T	transition	intergenic
884857	A	A	G	transition	non-synonymous	50S ribosomal protein L25/general stress protein Ctc	Val198Ala
888884	T	C	C	transition	non-synonymous	hypothetical protein	Asn453Asp
888963	T	T	C	transition	synonymous		Gln426Gln
888965	G	G	T	transversion	non-synonymous
888977	G	G	A	transition	non-synonymous		His422Tyr
888979	A	A	G	transition	non-synonymous		Leu421Ser
890130	A	C	A	transition	stop_gained		Tyr37*	The A to C base change in strain CH8-1 generate a truncated CDS (internal stop codon) encoding a hypothetical protein of 36 amino acid residues.
891448	A	G	G	transition	intergenic
901374	G	T	G	transversion	intergenic
908990	C	C	T	transition	synonymous	acetyl-CoA carboxylase
927713	G	G	A	transition	intergenic
932883	A	A	G	transition	intergenic (in pseudogene)	MFS type sugar transporter (pseudogene)
953605	C	C	A	transversion	non-synonymous	hypothetical protein	Ser77Tyr
955989	T	T	G	transversion	intergenic
955993	C	C	T	transition	intergenic
955994	A	A	G	transition	intergenic
955999	C	C	A	transversion	intergenic
956002	T	T	A	transversion	intergenic
956003	A	A	G	transition	intergenic
956004	T	T	A	transversion	intergenic
956005	C	C	A	transversion	intergenic
956008	C	C	A	transversion	intergenic
956014	A	A	T	transversion	intergenic
956339	A	A	G	transition	synonymous	cell division protein FtsZ
974471	G	A	G	transition	intergenic (in pseudogene)	hypothetical protein (pseudogene)
995927	A	G	G	transition	non-synonymous	phosphorylcholine transferase LicD	Ile143Val
1029063	G	T	T	transversion	non-synonymous	guanosine polyphosphate pyrophosphohydrolase	Gln119Lys
1029284	T	T	G	transversion	non-synonymous		Glu45Ala
1101956	T	G	G	transversion	intergenic (in pseudogene)	hypothetical protein (pseudogene)		The T to G base change in CH8-1 and three Sendai strains generates a larger CDS encoding a hypothetical protein of 356 amino acid residues.
1155544	G	G	C	transversion	intergenic
1155547	G	G	C	transversion	intergenic
1178218	G	G	A	transition	intergenic
1191419	C	A	A	transversion	non-synonymous	outer membrane autotransporter barrel domain-containing protein (rOmpA)	Met179Ile
1196233	C	C	A	transversion	intergenic
SNP clusters highlited in red were most likely itroduced by recombination (two or more SNPs within 3-25 bp distances)

## Sheet: Supplementary Table 5
Supplementary Table 5. The list of InDels identified in the 5 R. heilongjiangensis isolates (reference; strain 054).
position in strain 054	type	length	intragenic	InDel type		product
Sendai-29, Sendai-58, HCN-13
111520	IN	21	Y	in-frame	tandem repeat (21)	surface cell antigen Sca2
119819	IN	1	N		tttttt* > ttttttT
284998	IN	1	N		tta*tgc > ttaAtgc
547760	DEL	1	N		gggGtaa > ggg*taa
777931	IN	1	Y	frame-shift	cccccccc* > ccccccccC	hypothetical protein
778217	IN	1	N		cgg*tgg > cggGtgg
864564	DEL	6	Y	in-frame	ggaGGTGGAatg > gga******atg	Arp2/3 complex-activating protein RickA
1028475	DEL	1	N		tccCaca > tcc*aca
1190340	IN	216	Y	in-frame	tandem repeat (216)	outer membrane protein rOmpA
1190636	IN	450	Y	in-frame	tandem repeat (225 x2)	outer membrane protein rOmpA
1222624	DEL	2	N		tatATgtt > tat**gtt
1253586	IN	1	N		tta*aag > ttaTaag
CH8-1
111520	IN	63	Y	in-frame	tandem repeat (21 x3)	surface cell antigen Sca2
113753	DEL	36	Y	in-frame	tandem repeat (36)	surface cell antigen Sca2
1190340	IN	216	Y	in-frame	tandem repeat (216)	outer membrane protein rOmpA
1190636	IN	450	Y	in-frame	tandem repeat (225 x2)	outer membrane protein rOmpA
